# Supplementary material for: Isthmin-1 attenuates allergic Asthma by stimulating adiponectin expression and alveolar macrophage efferocytosis in mice
Source: Respir Res. 2023 Nov 6;24:269. doi: 10.1186/s12931-023-02569-1 (PMC10626717; doi:10.1186/s12931-023-02569-1)
Supplement: Supplementary file 1 — Supplementary Material 1 [file 12931_2023_2569_MOESM1_ESM.xlsx]

## Sheet: Supp. Table S1 ISM1_RNASeq
Table S1. ISM1 expression in human lung RNASeq derived from Public database Human genome B37 and Human Genome B38_Gencode model ver 33
SampleID	TissueCategory	DiseaseState	RnaSeq_Transcript_B37		SampleID	TissueCategory	DiseaseState	RnaSeq_Transcript_B38 GC33
GSM1155370	respiratory system	normal control	0.120227		GSM1155370	respiratory system	normal control	0.102046
GSM1155371	respiratory system	normal control	0.0490714		GSM1155371	respiratory system	normal control	0.0423387
GSM1155372	respiratory system	normal control	0.179966		GSM1155372	respiratory system	normal control	0.152866
GSM1155373	respiratory system	normal control	0.054729		GSM1155373	respiratory system	normal control	0.0469896
GSM1155374	respiratory system	normal control	0.313717		GSM1155374	respiratory system	normal control	0.266579
GSM1155375	respiratory system	normal control	0.0496108		GSM1155375	respiratory system	normal control	0.0419598
GSM1155376	respiratory system	normal control	2.66301		GSM1155376	respiratory system	normal control	2.24482
GSM1155377	respiratory system	normal control	0.0608709		GSM1155377	respiratory system	normal control	0.0517652
GSM1155378	respiratory system	normal control	0.0611088		GSM1155378	respiratory system	normal control	0.0520255
GSM1155379	respiratory system	normal control	0.0430726		GSM1155379	respiratory system	normal control	0.036517
GSM1155380	respiratory system	normal control	0.0518648		GSM1155380	respiratory system	normal control	0.0439719
GSM1155381	respiratory system	normal control	0.025755		GSM1155381	respiratory system	normal control	0.0291498
GSM1155382	respiratory system	normal control	0.721526		GSM1155382	respiratory system	normal control	0.618102
GSM1155383	respiratory system	normal control	0.040123		GSM1155383	respiratory system	normal control	0.0339219
GSM1155384	respiratory system	normal control	0.0675361		GSM1155384	respiratory system	normal control	0.0573022
GSM1155385	respiratory system	normal control	0.068106		GSM1155385	respiratory system	normal control	0.0668896
GSM1155386	respiratory system	normal control	0.0295902		GSM1155386	respiratory system	normal control	0.0250555
GSM1267263	respiratory system	idiopathic pulmonary fibrosis	0.955		GSM1267263	respiratory system	idiopathic pulmonary fibrosis	0.813201
GSM1267264	respiratory system	idiopathic pulmonary fibrosis	9.31541		GSM1267264	respiratory system	idiopathic pulmonary fibrosis	7.95694
GSM1267265	respiratory system	idiopathic pulmonary fibrosis	4.70011		GSM1267265	respiratory system	idiopathic pulmonary fibrosis	4.11782
GSM1267266	respiratory system	idiopathic pulmonary fibrosis	4.57079		GSM1267266	respiratory system	idiopathic pulmonary fibrosis	4.02035
GSM1267267	respiratory system	idiopathic pulmonary fibrosis	3.99143		GSM1267267	respiratory system	idiopathic pulmonary fibrosis	3.56824
GSM1267268	respiratory system	idiopathic pulmonary fibrosis	3.70861		GSM1267268	respiratory system	idiopathic pulmonary fibrosis	3.32893
GSM1267269	respiratory system	idiopathic pulmonary fibrosis	5.36857		GSM1267269	respiratory system	idiopathic pulmonary fibrosis	4.68895
GSM1267270	respiratory system	idiopathic pulmonary fibrosis	5.39064		GSM1267270	respiratory system	idiopathic pulmonary fibrosis	4.75769
GSM1375986	respiratory system	normal control	9.18371		GSM1375986	respiratory system	normal control	8.19635
GSM1375987	respiratory system	normal control	1.75533		GSM1375987	respiratory system	normal control	1.54928
GSM1375988	respiratory system	normal control	2.62453		GSM1375988	respiratory system	normal control	2.33987
GSM1375989	respiratory system	normal control	1.54149		GSM1375989	respiratory system	normal control	1.34652
GSM1375990	respiratory system	normal control	1.00051		GSM1375990	respiratory system	normal control	0.888827
GSM1375991	respiratory system	normal control	2.65604		GSM1375991	respiratory system	normal control	2.34677
GSM1375992	respiratory system	normal control	1.58556		GSM1375992	respiratory system	normal control	1.41718
GSM1375993	respiratory system	normal control	1.55205		GSM1375993	respiratory system	normal control	1.35351
GSM1375994	respiratory system	normal control	1.63184		GSM1375994	respiratory system	normal control	1.47491
GSM1375995	respiratory system	normal control	1.42416		GSM1375995	respiratory system	normal control	1.27671
GSM1375996	respiratory system	normal control	0.142295		GSM1375996	respiratory system	normal control	0.35274
GSM1375997	respiratory system	normal control	3.74008		GSM1375997	respiratory system	normal control	3.26564
GSM1375998	respiratory system	normal control	1.40482		GSM1375998	respiratory system	normal control	1.25757
GSM1375999	respiratory system	normal control	2.47023		GSM1375999	respiratory system	normal control	2.19559
GSM1376000	respiratory system	normal control	1.04029		GSM1376000	respiratory system	normal control	0.912469
GSM1376001	respiratory system	normal control	1.76103		GSM1376001	respiratory system	normal control	1.60194
GSM1376002	respiratory system	normal control	0.844385		GSM1376002	respiratory system	normal control	0.756167
GSM1376003	respiratory system	normal control	2.31654		GSM1376003	respiratory system	normal control	2.08678
GSM1376004	respiratory system	normal control	3.17517		GSM1376004	respiratory system	normal control	2.80025
GSM1376005	respiratory system	normal control	2.60641		GSM1376005	respiratory system	normal control	2.31501
GSM1376006	respiratory system	normal control	1.05931		GSM1376006	respiratory system	normal control	0.949156
GSM1376007	respiratory system	normal control	0.912823		GSM1376007	respiratory system	normal control	0.874421
GSM1376008	respiratory system	normal control	1.82249		GSM1376008	respiratory system	normal control	1.57645
GSM1376009	respiratory system	normal control	2.90241		GSM1376009	respiratory system	normal control	2.562
GSM1376010	respiratory system	normal control	2.90406		GSM1376010	respiratory system	normal control	2.55463
GSM1376011	respiratory system	normal control	1.43088		GSM1376011	respiratory system	normal control	1.26751
GSM1376012	respiratory system	normal control	2.07927		GSM1376012	respiratory system	normal control	1.90381
GSM1376013	respiratory system	normal control	1.23498		GSM1376013	respiratory system	normal control	1.10617
GSM1376014	respiratory system	normal control	1.06962		GSM1376014	respiratory system	normal control	1.03035
GSM1376015	respiratory system	normal control	2.18168		GSM1376015	respiratory system	normal control	2.01438
GSM1376016	respiratory system	normal control	1.51161		GSM1376016	respiratory system	normal control	1.3468
GSM1376017	respiratory system	normal control	2.09539		GSM1376017	respiratory system	normal control	1.80998
GSM1376018	respiratory system	normal control	0.79657		GSM1376018	respiratory system	normal control	0.686262
GSM1376019	respiratory system	normal control	1.09218		GSM1376019	respiratory system	normal control	0.999474
GSM1376020	respiratory system	normal control	1.60022		GSM1376020	respiratory system	normal control	1.43739
GSM1376021	respiratory system	normal control	5.89756		GSM1376021	respiratory system	normal control	5.27425
GSM1376022	respiratory system	normal control	2.24435		GSM1376022	respiratory system	normal control	2.0325
GSM1376023	respiratory system	normal control	3.32632		GSM1376023	respiratory system	normal control	2.91625
GSM1376024	respiratory system	normal control	14.9651		GSM1376024	respiratory system	normal control	12.9893
GSM1376025	respiratory system	normal control	1.51977		GSM1376025	respiratory system	normal control	1.36468
GSM1376026	respiratory system	normal control	1.96303		GSM1376026	respiratory system	normal control	1.74966
GSM1376027	respiratory system	normal control	3.10469		GSM1376027	respiratory system	normal control	2.80166
GSM1376028	respiratory system	normal control	4.63789		GSM1376028	respiratory system	normal control	4.18563
GSM1376029	respiratory system	normal control	3.7429		GSM1376029	respiratory system	normal control	3.27394
GSM1376030	respiratory system	normal control	2.87057		GSM1376030	respiratory system	normal control	2.61527
GSM1376031	respiratory system	normal control	2.19596		GSM1376031	respiratory system	normal control	1.94195
GSM1376032	respiratory system	normal control	1.76873		GSM1376032	respiratory system	normal control	1.53235
GSM1376033	respiratory system	normal control	1.87136		GSM1376033	respiratory system	normal control	1.66071
GSM1376034	respiratory system	normal control	6.1239		GSM1376034	respiratory system	normal control	5.37321
GSM1376035	respiratory system	normal control	4.72483		GSM1376035	respiratory system	normal control	4.20294
GSM1376036	respiratory system	normal control	0.706195		GSM1376036	respiratory system	normal control	0.614114
GSM1376037	respiratory system	normal control	2.50388		GSM1376037	respiratory system	normal control	2.18438
GSM1376038	respiratory system	normal control	3.6713		GSM1376038	respiratory system	normal control	3.22909
GSM1376039	respiratory system	normal control	2.26483		GSM1376039	respiratory system	normal control	2.02205
GSM1376040	respiratory system	normal control	1.56378		GSM1376040	respiratory system	normal control	1.3843
GSM1376041	respiratory system	normal control	0.761855		GSM1376041	respiratory system	normal control	0.679612
GSM1376042	respiratory system	normal control	1.29835		GSM1376042	respiratory system	normal control	1.16358
GSM1376043	respiratory system	normal control	2.37335		GSM1376043	respiratory system	normal control	2.14506
GSM1376044	respiratory system	normal control	1.55533		GSM1376044	respiratory system	normal control	1.3885
GSM1376045	respiratory system	normal control	1.50121		GSM1376045	respiratory system	normal control	1.33277
GSM1376046	respiratory system	normal control	1.56336		GSM1376046	respiratory system	normal control	1.40676
GSM1376047	respiratory system	normal control	1.69008		GSM1376047	respiratory system	normal control	1.5145
GSM1376048	respiratory system	normal control	1.83259		GSM1376048	respiratory system	normal control	1.60582
GSM1376049	respiratory system	normal control	1.41205		GSM1376049	respiratory system	normal control	1.2652
GSM1376050	respiratory system	normal control	4.79492		GSM1376050	respiratory system	normal control	4.25101
GSM1376051	respiratory system	normal control	2.61653		GSM1376051	respiratory system	normal control	2.32186
GSM1376052	respiratory system	normal control	2.07158		GSM1376052	respiratory system	normal control	1.84335
GSM1376053	respiratory system	normal control	3.46293		GSM1376053	respiratory system	normal control	3.13324
GSM1376054	respiratory system	normal control	1.25107		GSM1376054	respiratory system	normal control	1.10233
GSM1376055	respiratory system	normal control	2.02857		GSM1376055	respiratory system	normal control	1.80614
GSM1376056	respiratory system	normal control	2.71786		GSM1376056	respiratory system	normal control	2.38868
GSM1376057	respiratory system	normal control	0.876119		GSM1376057	respiratory system	normal control	0.770003
GSM1376058	respiratory system	normal control	1.68421		GSM1376058	respiratory system	normal control	1.47834
GSM1376059	respiratory system	normal control	1.85162		GSM1376059	respiratory system	normal control	1.64527
GSM1376060	respiratory system	normal control	2.12166		GSM1376060	respiratory system	normal control	1.86754
GSM1376061	respiratory system	normal control	1.70751		GSM1376061	respiratory system	normal control	1.46818
GSM1376062	respiratory system	normal control	1.64538		GSM1376062	respiratory system	normal control	1.47569
GSM1376063	respiratory system	normal control	2.62218		GSM1376063	respiratory system	normal control	2.27866
GSM1376064	respiratory system	normal control	1.10364		GSM1376064	respiratory system	normal control	0.974006
GSM1376065	respiratory system	normal control	2.11526		GSM1376065	respiratory system	normal control	1.87316
GSM1376066	respiratory system	normal control	2.94475		GSM1376066	respiratory system	normal control	2.59498
GSM1376067	respiratory system	normal control	2.15908		GSM1376067	respiratory system	normal control	1.96144
GSM1376068	respiratory system	normal control	2.7008		GSM1376068	respiratory system	normal control	2.46259
GSM1376069	respiratory system	normal control	1.52554		GSM1376069	respiratory system	normal control	1.33421
GSM1376070	respiratory system	normal control	2.84012		GSM1376070	respiratory system	normal control	2.5922
GSM1376071	respiratory system	normal control	1.75471		GSM1376071	respiratory system	normal control	1.58644
GSM1376072	respiratory system	normal control	3.09436		GSM1376072	respiratory system	normal control	2.82004
GSM1376073	respiratory system	normal control	1.2002		GSM1376073	respiratory system	normal control	1.07181
GSM1376074	respiratory system	normal control	3.75732		GSM1376074	respiratory system	normal control	3.34318
GSM1376075	respiratory system	normal control	1.34075		GSM1376075	respiratory system	normal control	1.26097
GSM1376076	respiratory system	normal control	2.22645		GSM1376076	respiratory system	normal control	1.94928
GSM1376077	respiratory system	chronic obstructive pulmonary disease (COPD)	2.27605		GSM1376077	respiratory system	chronic obstructive pulmonary disease (COPD)	2.06996
GSM1376078	respiratory system	chronic obstructive pulmonary disease (COPD)	1.74064		GSM1376078	respiratory system	chronic obstructive pulmonary disease (COPD)	1.54504
GSM1376079	respiratory system	chronic obstructive pulmonary disease (COPD)	1.95514		GSM1376079	respiratory system	chronic obstructive pulmonary disease (COPD)	1.72161
GSM1376080	respiratory system	chronic obstructive pulmonary disease (COPD)	3.3059		GSM1376080	respiratory system	chronic obstructive pulmonary disease (COPD)	3.08658
GSM1376081	respiratory system	chronic obstructive pulmonary disease (COPD)	2.37115		GSM1376081	respiratory system	chronic obstructive pulmonary disease (COPD)	2.06089
GSM1376082	respiratory system	chronic obstructive pulmonary disease (COPD)	5.01341		GSM1376082	respiratory system	chronic obstructive pulmonary disease (COPD)	4.34817
GSM1376083	respiratory system	chronic obstructive pulmonary disease (COPD)	4.45842		GSM1376083	respiratory system	chronic obstructive pulmonary disease (COPD)	3.96041
GSM1376084	respiratory system	chronic obstructive pulmonary disease (COPD)	2.31955		GSM1376084	respiratory system	chronic obstructive pulmonary disease (COPD)	2.13215
GSM1376085	respiratory system	chronic obstructive pulmonary disease (COPD)	1.48195		GSM1376085	respiratory system	chronic obstructive pulmonary disease (COPD)	1.31876
GSM1376086	respiratory system	chronic obstructive pulmonary disease (COPD)	1.60366		GSM1376086	respiratory system	chronic obstructive pulmonary disease (COPD)	1.5384
GSM1376087	respiratory system	chronic obstructive pulmonary disease (COPD)	1.56143		GSM1376087	respiratory system	chronic obstructive pulmonary disease (COPD)	1.40214
GSM1376088	respiratory system	chronic obstructive pulmonary disease (COPD)	7.66022		GSM1376088	respiratory system	chronic obstructive pulmonary disease (COPD)	6.76099
GSM1376089	respiratory system	chronic obstructive pulmonary disease (COPD)	7.93352		GSM1376089	respiratory system	chronic obstructive pulmonary disease (COPD)	6.99159
GSM1376090	respiratory system	chronic obstructive pulmonary disease (COPD)	0.77776		GSM1376090	respiratory system	chronic obstructive pulmonary disease (COPD)	0.686017
GSM1376091	respiratory system	chronic obstructive pulmonary disease (COPD)	1.42222		GSM1376091	respiratory system	chronic obstructive pulmonary disease (COPD)	1.24128
GSM1376092	respiratory system	chronic obstructive pulmonary disease (COPD)	5.65052		GSM1376092	respiratory system	chronic obstructive pulmonary disease (COPD)	4.99484
GSM1376093	respiratory system	chronic obstructive pulmonary disease (COPD)	1.91664		GSM1376093	respiratory system	chronic obstructive pulmonary disease (COPD)	1.76943
GSM1376094	respiratory system	chronic obstructive pulmonary disease (COPD)	2.80792		GSM1376094	respiratory system	chronic obstructive pulmonary disease (COPD)	2.47247
GSM1376095	respiratory system	chronic obstructive pulmonary disease (COPD)	2.49847		GSM1376095	respiratory system	chronic obstructive pulmonary disease (COPD)	2.17154
GSM1376096	respiratory system	chronic obstructive pulmonary disease (COPD)	2.0089		GSM1376096	respiratory system	chronic obstructive pulmonary disease (COPD)	1.81373
GSM1376097	respiratory system	chronic obstructive pulmonary disease (COPD)	2.74546		GSM1376097	respiratory system	chronic obstructive pulmonary disease (COPD)	2.47605
GSM1376098	respiratory system	chronic obstructive pulmonary disease (COPD)	4.63201		GSM1376098	respiratory system	chronic obstructive pulmonary disease (COPD)	4.12952
GSM1376099	respiratory system	chronic obstructive pulmonary disease (COPD)	3.54667		GSM1376099	respiratory system	chronic obstructive pulmonary disease (COPD)	3.34555
GSM1376100	respiratory system	chronic obstructive pulmonary disease (COPD)	2.27672		GSM1376100	respiratory system	chronic obstructive pulmonary disease (COPD)	2.00039
GSM1376101	respiratory system	chronic obstructive pulmonary disease (COPD)	0.797028		GSM1376101	respiratory system	chronic obstructive pulmonary disease (COPD)	0.690096
GSM1376102	respiratory system	chronic obstructive pulmonary disease (COPD)	0.12711		GSM1376102	respiratory system	chronic obstructive pulmonary disease (COPD)	0.109998
GSM1376103	respiratory system	chronic obstructive pulmonary disease (COPD)	4.85256		GSM1376103	respiratory system	chronic obstructive pulmonary disease (COPD)	4.36948
GSM1376104	respiratory system	chronic obstructive pulmonary disease (COPD)	2.09694		GSM1376104	respiratory system	chronic obstructive pulmonary disease (COPD)	1.85413
GSM1376105	respiratory system	chronic obstructive pulmonary disease (COPD)	0.902007		GSM1376105	respiratory system	chronic obstructive pulmonary disease (COPD)	0.779906
GSM1376106	respiratory system	chronic obstructive pulmonary disease (COPD)	6.93336		GSM1376106	respiratory system	chronic obstructive pulmonary disease (COPD)	6.72154
GSM1376107	respiratory system	chronic obstructive pulmonary disease (COPD)	1.64821		GSM1376107	respiratory system	chronic obstructive pulmonary disease (COPD)	1.53113
GSM1376108	respiratory system	chronic obstructive pulmonary disease (COPD)	1.05328		GSM1376108	respiratory system	chronic obstructive pulmonary disease (COPD)	0.919893
GSM1376109	respiratory system	chronic obstructive pulmonary disease (COPD)	3.83072		GSM1376109	respiratory system	chronic obstructive pulmonary disease (COPD)	3.39614
GSM1376110	respiratory system	chronic obstructive pulmonary disease (COPD)	9.50441		GSM1376110	respiratory system	chronic obstructive pulmonary disease (COPD)	8.59578
GSM1376111	respiratory system	chronic obstructive pulmonary disease (COPD)	2.12634		GSM1376111	respiratory system	chronic obstructive pulmonary disease (COPD)	1.86818
GSM1376112	respiratory system	chronic obstructive pulmonary disease (COPD)	0.998631		GSM1376112	respiratory system	chronic obstructive pulmonary disease (COPD)	0.889232
GSM1376113	respiratory system	chronic obstructive pulmonary disease (COPD)	1.69561		GSM1376113	respiratory system	chronic obstructive pulmonary disease (COPD)	1.50046
GSM1376114	respiratory system	chronic obstructive pulmonary disease (COPD)	1.13473		GSM1376114	respiratory system	chronic obstructive pulmonary disease (COPD)	0.995576
GSM1376115	respiratory system	chronic obstructive pulmonary disease (COPD)	1.69538		GSM1376115	respiratory system	chronic obstructive pulmonary disease (COPD)	1.52352
GSM1376116	respiratory system	chronic obstructive pulmonary disease (COPD)	3.94715		GSM1376116	respiratory system	chronic obstructive pulmonary disease (COPD)	3.50158
GSM1376117	respiratory system	chronic obstructive pulmonary disease (COPD)	3.87334		GSM1376117	respiratory system	chronic obstructive pulmonary disease (COPD)	3.44137
GSM1376118	respiratory system	chronic obstructive pulmonary disease (COPD)	2.15675		GSM1376118	respiratory system	chronic obstructive pulmonary disease (COPD)	1.91944
GSM1376119	respiratory system	chronic obstructive pulmonary disease (COPD)	3.96747		GSM1376119	respiratory system	chronic obstructive pulmonary disease (COPD)	3.56606
GSM1376120	respiratory system	chronic obstructive pulmonary disease (COPD)	0.885767		GSM1376120	respiratory system	chronic obstructive pulmonary disease (COPD)	0.786912
GSM1376121	respiratory system	chronic obstructive pulmonary disease (COPD)	1.9304		GSM1376121	respiratory system	chronic obstructive pulmonary disease (COPD)	1.70125
GSM1376122	respiratory system	chronic obstructive pulmonary disease (COPD)	2.20111		GSM1376122	respiratory system	chronic obstructive pulmonary disease (COPD)	1.99259
GSM1376123	respiratory system	chronic obstructive pulmonary disease (COPD)	1.42674		GSM1376123	respiratory system	chronic obstructive pulmonary disease (COPD)	1.31402
GSM1376124	respiratory system	chronic obstructive pulmonary disease (COPD)	5.25584		GSM1376124	respiratory system	chronic obstructive pulmonary disease (COPD)	4.72106
GSM1376125	respiratory system	chronic obstructive pulmonary disease (COPD)	1.60199		GSM1376125	respiratory system	chronic obstructive pulmonary disease (COPD)	1.4312
GSM1376126	respiratory system	chronic obstructive pulmonary disease (COPD)	2.82439		GSM1376126	respiratory system	chronic obstructive pulmonary disease (COPD)	2.62445
GSM1376127	respiratory system	chronic obstructive pulmonary disease (COPD)	4.96851		GSM1376127	respiratory system	chronic obstructive pulmonary disease (COPD)	4.36314
GSM1376128	respiratory system	chronic obstructive pulmonary disease (COPD)	3.62679		GSM1376128	respiratory system	chronic obstructive pulmonary disease (COPD)	3.16608
GSM1376129	respiratory system	chronic obstructive pulmonary disease (COPD)	7.58272		GSM1376129	respiratory system	chronic obstructive pulmonary disease (COPD)	6.69011
GSM1376130	respiratory system	chronic obstructive pulmonary disease (COPD)	2.24166		GSM1376130	respiratory system	chronic obstructive pulmonary disease (COPD)	2.04095
GSM1376131	respiratory system	chronic obstructive pulmonary disease (COPD)	2.04019		GSM1376131	respiratory system	chronic obstructive pulmonary disease (COPD)	1.83995
GSM1376132	respiratory system	chronic obstructive pulmonary disease (COPD)	2.02318		GSM1376132	respiratory system	chronic obstructive pulmonary disease (COPD)	1.8422
GSM1376133	respiratory system	chronic obstructive pulmonary disease (COPD)	24.9544		GSM1376133	respiratory system	chronic obstructive pulmonary disease (COPD)	22.1399
GSM1376134	respiratory system	chronic obstructive pulmonary disease (COPD)	2.73604		GSM1376134	respiratory system	chronic obstructive pulmonary disease (COPD)	2.40178
GSM1376135	respiratory system	chronic obstructive pulmonary disease (COPD)	2.24567		GSM1376135	respiratory system	chronic obstructive pulmonary disease (COPD)	2.04287
GSM1376136	respiratory system	chronic obstructive pulmonary disease (COPD)	2.1996		GSM1376136	respiratory system	chronic obstructive pulmonary disease (COPD)	1.94692
GSM1376137	respiratory system	chronic obstructive pulmonary disease (COPD)	7.35302		GSM1376137	respiratory system	chronic obstructive pulmonary disease (COPD)	6.43391
GSM1376138	respiratory system	chronic obstructive pulmonary disease (COPD)	13.2994		GSM1376138	respiratory system	chronic obstructive pulmonary disease (COPD)	11.8878
GSM1376139	respiratory system	chronic obstructive pulmonary disease (COPD)	1.13107		GSM1376139	respiratory system	chronic obstructive pulmonary disease (COPD)	1.07618
GSM1376140	respiratory system	chronic obstructive pulmonary disease (COPD)	1.82108		GSM1376140	respiratory system	chronic obstructive pulmonary disease (COPD)	1.60856
GSM1376141	respiratory system	chronic obstructive pulmonary disease (COPD)	1.51518		GSM1376141	respiratory system	chronic obstructive pulmonary disease (COPD)	1.32492
GSM1376142	respiratory system	chronic obstructive pulmonary disease (COPD)	2.05777		GSM1376142	respiratory system	chronic obstructive pulmonary disease (COPD)	1.83056
GSM1376143	respiratory system	chronic obstructive pulmonary disease (COPD)	3.15991		GSM1376143	respiratory system	chronic obstructive pulmonary disease (COPD)	2.80213
GSM1376144	respiratory system	chronic obstructive pulmonary disease (COPD)	0.670625		GSM1376144	respiratory system	chronic obstructive pulmonary disease (COPD)	0.578837
GSM1376145	respiratory system	chronic obstructive pulmonary disease (COPD)	2.04478		GSM1376145	respiratory system	chronic obstructive pulmonary disease (COPD)	1.7993
GSM1376146	respiratory system	chronic obstructive pulmonary disease (COPD)	0.959194		GSM1376146	respiratory system	chronic obstructive pulmonary disease (COPD)	0.871626
GSM1376147	respiratory system	chronic obstructive pulmonary disease (COPD)	1.57545		GSM1376147	respiratory system	chronic obstructive pulmonary disease (COPD)	1.40353
GSM1376148	respiratory system	chronic obstructive pulmonary disease (COPD)	1.39148		GSM1376148	respiratory system	chronic obstructive pulmonary disease (COPD)	1.24244
GSM1376149	respiratory system	chronic obstructive pulmonary disease (COPD)	0.508705		GSM1376149	respiratory system	chronic obstructive pulmonary disease (COPD)	0.46035
GSM1376150	respiratory system	chronic obstructive pulmonary disease (COPD)	1.14347		GSM1376150	respiratory system	chronic obstructive pulmonary disease (COPD)	1.06528
GSM1376151	respiratory system	chronic obstructive pulmonary disease (COPD)	4.07934		GSM1376151	respiratory system	chronic obstructive pulmonary disease (COPD)	3.66461
GSM1376152	respiratory system	chronic obstructive pulmonary disease (COPD)	2.30603		GSM1376152	respiratory system	chronic obstructive pulmonary disease (COPD)	2.04078
GSM1376153	respiratory system	chronic obstructive pulmonary disease (COPD)	1.66826		GSM1376153	respiratory system	chronic obstructive pulmonary disease (COPD)	1.50421
GSM1376154	respiratory system	chronic obstructive pulmonary disease (COPD)	2.00922		GSM1376154	respiratory system	chronic obstructive pulmonary disease (COPD)	1.77864
GSM1376155	respiratory system	chronic obstructive pulmonary disease (COPD)	2.23367		GSM1376155	respiratory system	chronic obstructive pulmonary disease (COPD)	2.09253
GSM1376156	respiratory system	chronic obstructive pulmonary disease (COPD)	1.35804		GSM1376156	respiratory system	chronic obstructive pulmonary disease (COPD)	1.18592
GSM1376157	respiratory system	chronic obstructive pulmonary disease (COPD)	4.67435		GSM1376157	respiratory system	chronic obstructive pulmonary disease (COPD)	4.18136
GSM1376158	respiratory system	chronic obstructive pulmonary disease (COPD)	2.39479		GSM1376158	respiratory system	chronic obstructive pulmonary disease (COPD)	2.11356
GSM1376159	respiratory system	chronic obstructive pulmonary disease (COPD)	4.64219		GSM1376159	respiratory system	chronic obstructive pulmonary disease (COPD)	4.2356
GSM1376160	respiratory system	chronic obstructive pulmonary disease (COPD)	1.78033		GSM1376160	respiratory system	chronic obstructive pulmonary disease (COPD)	1.54382
GSM1376161	respiratory system	chronic obstructive pulmonary disease (COPD)	1.04213		GSM1376161	respiratory system	chronic obstructive pulmonary disease (COPD)	0.926881
GSM1376162	respiratory system	chronic obstructive pulmonary disease (COPD)	2.60749		GSM1376162	respiratory system	chronic obstructive pulmonary disease (COPD)	2.43936
GSM1376163	respiratory system	chronic obstructive pulmonary disease (COPD)	2.85301		GSM1376163	respiratory system	chronic obstructive pulmonary disease (COPD)	2.50141
GSM1376164	respiratory system	chronic obstructive pulmonary disease (COPD)	1.32852		GSM1376164	respiratory system	chronic obstructive pulmonary disease (COPD)	1.18371
GSM1376165	respiratory system	chronic obstructive pulmonary disease (COPD)	1.08703		GSM1376165	respiratory system	chronic obstructive pulmonary disease (COPD)	0.981637
GSM1376166	respiratory system	chronic obstructive pulmonary disease (COPD)	1.40131		GSM1376166	respiratory system	chronic obstructive pulmonary disease (COPD)	1.27041
GSM1376167	respiratory system	chronic obstructive pulmonary disease (COPD)	0.861396		GSM1376167	respiratory system	chronic obstructive pulmonary disease (COPD)	0.762569
GSM1376168	respiratory system	chronic obstructive pulmonary disease (COPD)	2.10289		GSM1376168	respiratory system	chronic obstructive pulmonary disease (COPD)	1.86172
GSM1376169	respiratory system	chronic obstructive pulmonary disease (COPD)	2.0205		GSM1376169	respiratory system	chronic obstructive pulmonary disease (COPD)	1.77251
GSM1376170	respiratory system	chronic obstructive pulmonary disease (COPD)	1.75553		GSM1376170	respiratory system	chronic obstructive pulmonary disease (COPD)	1.6219
GSM1376171	respiratory system	chronic obstructive pulmonary disease (COPD)	3.30853		GSM1376171	respiratory system	chronic obstructive pulmonary disease (COPD)	2.93342
GSM1376172	respiratory system	chronic obstructive pulmonary disease (COPD)	3.3723		GSM1376172	respiratory system	chronic obstructive pulmonary disease (COPD)	3.00746
GSM1376173	respiratory system	chronic obstructive pulmonary disease (COPD)	2.16403		GSM1376173	respiratory system	chronic obstructive pulmonary disease (COPD)	1.9955
GSM1376174	respiratory system	chronic obstructive pulmonary disease (COPD)	3.38803		GSM1376174	respiratory system	chronic obstructive pulmonary disease (COPD)	3.01061
GSM1495274	respiratory system	normal control	0.0909299		GSM1495274	respiratory system	normal control	0.0761396
GSM1495275	respiratory system	normal control	0.0698046		GSM1495275	respiratory system	normal control	0.0587129
GSM1495276	respiratory system	normal control	0.0984059		GSM1495276	respiratory system	normal control	0.0960383
GSM1495277	respiratory system	normal control	0.156881		GSM1495277	respiratory system	normal control	0.138678
GSM1495278	respiratory system	normal control	0.130608		GSM1495278	respiratory system	normal control	0.110372
GSM1495279	respiratory system	normal control	0.18344		GSM1495279	respiratory system	normal control	0.161794
GSM1495280	respiratory system	normal control	0.156175		GSM1495280	respiratory system	normal control	0.136593
GSM1495281	respiratory system	normal control	0.126369		GSM1495281	respiratory system	normal control	0.106485
GSM1495282	respiratory system	normal control	0.131749		GSM1495282	respiratory system	normal control	0.116074
GSM1498304	respiratory system	asthma	0		GSM1498304	respiratory system	asthma	0
GSM1498305	respiratory system	asthma	0		GSM1498305	respiratory system	asthma	0
GSM1498306	respiratory system	asthma	0		GSM1498306	respiratory system	asthma	0
GSM1498307	respiratory system	asthma	0		GSM1498307	respiratory system	asthma	0
GSM1498308	respiratory system	asthma	0		GSM1498308	respiratory system	asthma	0
GSM1498309	respiratory system	asthma	0		GSM1498309	respiratory system	asthma	0
GSM1498310	respiratory system	asthma	0		GSM1498310	respiratory system	asthma	0
GSM1498311	respiratory system	asthma	0		GSM1498311	respiratory system	asthma	0
GSM1498312	respiratory system	asthma	0.527778		GSM1498312	respiratory system	asthma	0.429958
GSM1498313	respiratory system	asthma	0.526299		GSM1498313	respiratory system	asthma	0.435737
GSM1498314	respiratory system	asthma	0.422278		GSM1498314	respiratory system	asthma	0.341604
GSM1498315	respiratory system	asthma	0.431965		GSM1498315	respiratory system	asthma	0.354908
GSM1498316	respiratory system	normal control	0		GSM1498316	respiratory system	normal control	0
GSM1498317	respiratory system	normal control	0		GSM1498317	respiratory system	normal control	0
GSM1498318	respiratory system	normal control	0		GSM1498318	respiratory system	normal control	0
GSM1498319	respiratory system	normal control	0.736248		GSM1498319	respiratory system	normal control	0.603491
GSM1498320	respiratory system	normal control	0		GSM1498320	respiratory system	normal control	0
GSM1498321	respiratory system	normal control	0		GSM1498321	respiratory system	normal control	0
GSM1498322	respiratory system	normal control	0		GSM1498322	respiratory system	normal control	0
GSM1498323	respiratory system	normal control	0.421489		GSM1498323	respiratory system	normal control	0.349008
GSM1498324	respiratory system	normal control	0		GSM1498325	respiratory system	normal control	0
GSM1498325	respiratory system	normal control	0		GSM1498326	respiratory system	normal control	0.654153
GSM1498326	respiratory system	normal control	0.787594		GSM1498327	respiratory system	normal control	0.330936
GSM1498327	respiratory system	normal control	0.404909		GSM1507295	respiratory system	normal control	0
GSM1507295	respiratory system	normal control	0		GSM1507296	respiratory system	normal control	0.0120616
GSM1507296	respiratory system	normal control	0.0144635		GSM1507297	respiratory system	normal control	0.0243809
GSM1507297	respiratory system	normal control	0.0292448		GSM1507298	respiratory system	normal control	0.0592349
GSM1507298	respiratory system	normal control	0.0702117		GSM1507299	respiratory system	normal control	0.0421983
GSM1507299	respiratory system	normal control	0.0505592		GSM1507300	respiratory system	normal control	0.0479255
GSM1507300	respiratory system	normal control	0.0578163		GSM1507301	respiratory system	normal control	0.025625
GSM1507301	respiratory system	normal control	0.0304042		GSM1507302	respiratory system	normal control	0.0141978
GSM1507302	respiratory system	normal control	0.0169064		GSM1507303	respiratory system	normal control	0.0139178
GSM1507303	respiratory system	normal control	0.0165925		GSM1507304	respiratory system	normal control	0.021737
GSM1507304	respiratory system	normal control	0.025486		GSM1507305	respiratory system	normal control	0
GSM1507305	respiratory system	normal control	0		GSM1507306	respiratory system	normal control	0
GSM1507306	respiratory system	normal control	0		GSM1507307	respiratory system	normal control	0.0496022
GSM1507307	respiratory system	normal control	0.0575009		GSM1507308	respiratory system	normal control	0
GSM1507308	respiratory system	normal control	0		GSM1507309	respiratory system	normal control	0.015495
GSM1507309	respiratory system	normal control	0.0180409		GSM1507310	respiratory system	normal control	0.0319556
GSM1507310	respiratory system	normal control	0.0368459		GSM1507311	respiratory system	normal control	0.0248975
GSM1507311	respiratory system	normal control	0.0286955		GSM1507312	respiratory system	normal control	0.0209771
GSM1507312	respiratory system	normal control	0.0241477		GSM1507313	respiratory system	normal control	0.0185087
GSM1507313	respiratory system	normal control	0.0216951		GSM1507314	respiratory system	normal control	0.0163327
GSM1507314	respiratory system	normal control	0.0188573		GSM1507315	respiratory system	normal control	0.0186171
GSM1507315	respiratory system	normal control	0.0216253		GSM1507316	respiratory system	normal control	0.0883858
GSM1507316	respiratory system	normal control	0.102176		GSM1507317	respiratory system	normal control	0.0281272
GSM1507317	respiratory system	normal control	0.0322431		GSM1507318	respiratory system	normal control	0.135972
GSM1507318	respiratory system	normal control	0.156516		GSM1507319	respiratory system	normal control	0
GSM1507319	respiratory system	normal control	0		GSM1507320	respiratory system	normal control	0
GSM1507320	respiratory system	normal control	0		GSM1507321	respiratory system	normal control	0.0502432
GSM1507321	respiratory system	normal control	0.0574619		GSM1507322	respiratory system	normal control	0
GSM1507322	respiratory system	normal control	0		GSM1507323	respiratory system	normal control	0
GSM1507323	respiratory system	normal control	0		GSM1507324	respiratory system	normal control	0
GSM1507324	respiratory system	normal control	0		GSM1507325	respiratory system	normal control	0.20189
GSM1507325	respiratory system	normal control	0.228336		GSM1507326	respiratory system	normal control	0.0531036
GSM1507326	respiratory system	normal control	0.0609426		GSM1507327	respiratory system	normal control	0.0628012
GSM1507327	respiratory system	normal control	0.071695		GSM1507328	respiratory system	normal control	0.181222
GSM1507328	respiratory system	normal control	0.19183		GSM1507329	respiratory system	normal control	0.114009
GSM1507329	respiratory system	normal control	0.12404		GSM1507330	respiratory system	normal control	0
GSM1507330	respiratory system	normal control	0		GSM1669552	respiratory system	normal control	0
GSM1669552	respiratory system	normal control	0		GSM1669553	respiratory system	normal control	0.00577161
GSM1669553	respiratory system	normal control	0.0068927		GSM1669554	respiratory system	normal control	0.0419922
GSM1669554	respiratory system	normal control	0.050348		GSM1669555	respiratory system	normal control	0.0503785
GSM1669555	respiratory system	normal control	0.0454759		GSM1669556	respiratory system	normal control	0.0432445
GSM1669556	respiratory system	normal control	0.0515739		GSM1669557	respiratory system	normal control	0.0245185
GSM1669557	respiratory system	normal control	0.0220714		GSM1669558	respiratory system	normal control	0.03688
GSM1669558	respiratory system	normal control	0.0442075		GSM1669559	respiratory system	normal control	0.0188153
GSM1669559	respiratory system	normal control	0.0224269		GSM1669560	respiratory system	normal control	0.0121989
GSM1669560	respiratory system	normal control	0.0148208		GSM1669561	respiratory system	normal control	0.0497612
GSM1669561	respiratory system	normal control	0.0605839		GSM1816172	respiratory system	normal control	0.0415791
GSM1816172	respiratory system	normal control	0.0497117		GSM1816173	respiratory system	normal control	0
GSM1816173	respiratory system	normal control	0		GSM1816174	respiratory system	normal control	0.0359651
GSM1816174	respiratory system	normal control	0.0431704		GSM1816175	respiratory system	normal control	0.0328531
GSM1816175	respiratory system	normal control	0.0392025		GSM1816176	respiratory system	normal control	0.0244553
GSM1816176	respiratory system	normal control	0.0294745		GSM1816177	respiratory system	normal control	0.0201469
GSM1816177	respiratory system	normal control	0.0240985		GSM1821689	respiratory system	normal control	0
GSM1821689	respiratory system	normal control	0		GSM1821690	respiratory system	normal control	0.0472141
GSM1821690	respiratory system	normal control	0.053521		GSM1821691	respiratory system	normal control	0.0316094
GSM1821691	respiratory system	normal control	0.0355646		GSM1821692	respiratory system	normal control	0
GSM1821692	respiratory system	normal control	0		GSM1821693	respiratory system	normal control	0
GSM1821693	respiratory system	normal control	0		GSM1821694	respiratory system	normal control	0.0563876
GSM1821694	respiratory system	normal control	0.0643499		GSM1821695	respiratory system	normal control	0
GSM1821695	respiratory system	normal control	0		GSM1821696	respiratory system	normal control	0
GSM1821696	respiratory system	normal control	0		GSM1821697	respiratory system	normal control	0.0246079
GSM1821697	respiratory system	normal control	0.0277412		GSM1821698	respiratory system	normal control	0
GSM1821698	respiratory system	normal control	0		GSM1821699	respiratory system	normal control	0.0250574
GSM1821699	respiratory system	normal control	0.028468		GSM1821700	respiratory system	normal control	0
GSM1821700	respiratory system	normal control	0		GSM1821701	respiratory system	normal control	0.028114
GSM1821701	respiratory system	normal control	0.0316378		GSM1821702	respiratory system	normal control	0.0725112
GSM1821702	respiratory system	normal control	0.0820174		GSM1821703	respiratory system	normal control	0
GSM1821703	respiratory system	normal control	0		GSM1821704	respiratory system	normal control	0
GSM1821704	respiratory system	normal control	0		GSM1821705	respiratory system	normal control	0.0321927
GSM1821705	respiratory system	normal control	0.0362231		GSM1821706	respiratory system	normal control	0
GSM1821706	respiratory system	normal control	0		GSM1833876	embryo;respiratory system	normal control	0.0501749
GSM1833876	embryo;respiratory system	normal control	0.0581902		GSM1833877	embryo;respiratory system	normal control	0.124964
GSM1833877	embryo;respiratory system	normal control	0.144432		GSM1833878	embryo;respiratory system	normal control	0.0933613
GSM1833878	embryo;respiratory system	normal control	0.107456		GSM1833879	embryo;respiratory system	normal control	0.147509
GSM1833879	embryo;respiratory system	normal control	0.171156		GSM1833880	embryo;respiratory system	normal control	0.266285
GSM1833880	embryo;respiratory system	normal control	0.307425		GSM1833881	embryo;respiratory system	normal control	0.120196
GSM1833881	embryo;respiratory system	normal control	0.13993		GSM1833882	embryo;respiratory system	normal control	0.127716
GSM1833882	embryo;respiratory system	normal control	0.148028		GSM1833883	embryo;respiratory system	normal control	0.142869
GSM1833883	embryo;respiratory system	normal control	0.166038		GSM1833884	embryo;respiratory system	normal control	0.132445
GSM1833884	embryo;respiratory system	normal control	0.155316		GSM1833885	embryo;respiratory system	normal control	0.0656087
GSM1833885	embryo;respiratory system	normal control	0.0761452		GSM1833886	embryo;respiratory system	normal control	0.173597
GSM1833886	embryo;respiratory system	normal control	0.201724		GSM1833887	embryo;respiratory system	normal control	0.234387
GSM1833887	embryo;respiratory system	normal control	0.271046		GSM1833888	embryo;respiratory system	normal control	0.136432
GSM1833888	embryo;respiratory system	normal control	0.157797		GSM1833889	embryo;respiratory system	normal control	0.109914
GSM1833889	embryo;respiratory system	normal control	0.126485		GSM1833890	embryo;respiratory system	normal control	0.103647
GSM1833890	embryo;respiratory system	normal control	0.131323		GSM1833891	embryo;respiratory system	normal control	0.0588093
GSM1833891	embryo;respiratory system	normal control	0.0693042		GSM1833892	embryo;respiratory system	normal control	0.0249407
GSM1833892	embryo;respiratory system	normal control	0.0291989		GSM1833893	embryo;respiratory system	normal control	0.139429
GSM1833893	embryo;respiratory system	normal control	0.15979		GSM1833894	embryo;respiratory system	normal control	0.0721217
GSM1833894	embryo;respiratory system	normal control	0.0846425		GSM1833895	embryo;respiratory system	normal control	0.092028
GSM1833895	embryo;respiratory system	normal control	0.108054		GSM1833896	embryo;respiratory system	normal control	0.034341
GSM1833896	embryo;respiratory system	normal control	0.0403415		GSM1833897	embryo;respiratory system	normal control	0.0526379
GSM1833897	embryo;respiratory system	normal control	0.0616937		GSM1833898	embryo;respiratory system	normal control	0.0178142
GSM1833898	embryo;respiratory system	normal control	0.0208655		GSM1833899	embryo;respiratory system	normal control	0.021882
GSM1833899	embryo;respiratory system	normal control	0.0257179		GSM1833900	embryo;respiratory system	normal control	0.0369422
GSM1833900	embryo;respiratory system	normal control	0.0436246		GSM1833901	embryo;respiratory system	normal control	0.00765721
GSM1833901	embryo;respiratory system	normal control	0.00903472		GSM1833902	embryo;respiratory system	normal control	0.0398538
GSM1833902	embryo;respiratory system	normal control	0.0466118		GSM1833903	embryo;respiratory system	normal control	0.0296345
GSM1833903	embryo;respiratory system	normal control	0.0345259		GSM1833904	embryo;respiratory system	normal control	0.0342317
GSM1833904	embryo;respiratory system	normal control	0.0400367		GSM1833905	embryo;respiratory system	normal control	0.00968841
GSM1833905	embryo;respiratory system	normal control	0.0113286		GSM1833906	embryo;respiratory system	normal control	0.081292
GSM1833906	embryo;respiratory system	normal control	0.0945473		GSM1833907	embryo;respiratory system	normal control	0.0826057
GSM1833907	embryo;respiratory system	normal control	0.0971282		GSM1833908	embryo;respiratory system	normal control	0.0379796
GSM1833908	embryo;respiratory system	normal control	0.0445988		GSM1833909	embryo;respiratory system	normal control	0.0731148
GSM1833909	embryo;respiratory system	normal control	0.0857479		GSM1833910	embryo;respiratory system	normal control	0
GSM1833910	embryo;respiratory system	normal control	0		GSM1833911	embryo;respiratory system	normal control	0.00863883
GSM1833911	embryo;respiratory system	normal control	0.0100773		GSM1833912	embryo;respiratory system	normal control	0.0614445
GSM1833912	embryo;respiratory system	normal control	0.0720843		GSM1833913	embryo;respiratory system	normal control	0.0292997
GSM1833913	embryo;respiratory system	normal control	0.0345676		GSM1833914	embryo;respiratory system	normal control	0.0239602
GSM1833914	embryo;respiratory system	normal control	0.028197		GSM1833915	embryo;respiratory system	normal control	0
GSM1833915	embryo;respiratory system	normal control	0		GSM1833916	embryo;respiratory system	normal control	0.0451401
GSM1833916	embryo;respiratory system	normal control	0.0530227		GSM1833917	embryo;respiratory system	normal control	0.0277144
GSM1833917	embryo;respiratory system	normal control	0.0326213		GSM1888327	respiratory system	idiopathic pulmonary fibrosis	2.96704
GSM1888327	respiratory system	idiopathic pulmonary fibrosis	3.29759		GSM1888328	respiratory system	idiopathic pulmonary fibrosis	2.44696
GSM1888328	respiratory system	idiopathic pulmonary fibrosis	2.81219		GSM1888329	respiratory system	idiopathic pulmonary fibrosis	4.70254
GSM1888329	respiratory system	idiopathic pulmonary fibrosis	5.59763		GSM1888330	respiratory system	idiopathic pulmonary fibrosis	5.71365
GSM1888330	respiratory system	idiopathic pulmonary fibrosis	6.58225		GSM1888331	respiratory system	nonspecific interstitial pneumonia	2.42691
GSM1888331	respiratory system	nonspecific interstitial pneumonia	2.60642		GSM1888332	respiratory system	nonspecific interstitial pneumonia	1.46461
GSM1888332	respiratory system	nonspecific interstitial pneumonia	1.72686		GSM1888333	respiratory system	nonspecific interstitial pneumonia	6.34159
GSM1888333	respiratory system	nonspecific interstitial pneumonia	7.29573		GSM1964309	respiratory system	normal control	1.4985
GSM1964309	respiratory system	normal control	1.74322		GSM1964310	respiratory system	normal control	1.45643
GSM1964310	respiratory system	normal control	1.68853		GSM1964311	respiratory system	normal control	4.55609
GSM1964311	respiratory system	normal control	5.1015		GSM1964312	respiratory system	normal control	3.76101
GSM1964312	respiratory system	normal control	4.35059		GSM1964313	respiratory system	normal control	2.48564
GSM1964313	respiratory system	normal control	2.81154		GSM1964314	respiratory system	normal control	2.9285
GSM1964314	respiratory system	normal control	3.35068		GSM1974764	embryo;respiratory system	normal control	0.0220674
GSM1974764	embryo;respiratory system	normal control	0.0263358		GSM1974765	embryo;respiratory system	normal control	0.0148445
GSM1974765	embryo;respiratory system	normal control	0.0175607		GSM1974766	embryo;respiratory system	normal control	0
GSM1974766	embryo;respiratory system	normal control	0		GSM1974767	embryo;respiratory system	normal control	0.0843759
GSM1974767	embryo;respiratory system	normal control	0.100842		GSM1974768	embryo;respiratory system	normal control	0.0466682
GSM1974768	embryo;respiratory system	normal control	0.0390188		GSM1974769	embryo;respiratory system	normal control	0.05244
GSM1974769	embryo;respiratory system	normal control	0.0626029		GSM1974770	embryo;respiratory system	normal control	0.103692
GSM1974770	embryo;respiratory system	normal control	0.123811		GSM1974771	embryo;respiratory system	normal control	0.0870806
GSM1974771	embryo;respiratory system	normal control	0.10098		GSM1974772	embryo;respiratory system	normal control	0.0807683
GSM1974772	embryo;respiratory system	normal control	0.0959031		GSM1981334	respiratory system	normal control	0.102046
GSM1981334	respiratory system	normal control	0.120829		GSM1981335	respiratory system	normal control	0.0423387
GSM1981335	respiratory system	normal control	0.0493563		GSM1981336	respiratory system	normal control	0.152866
GSM1981336	respiratory system	normal control	0.179478		GSM1981337	respiratory system	normal control	0.0469896
GSM1981337	respiratory system	normal control	0.0550359		GSM1981338	respiratory system	normal control	0.266579
GSM1981338	respiratory system	normal control	0.313996		GSM1981339	respiratory system	normal control	0.0419598
GSM1981339	respiratory system	normal control	0.0496109		GSM1981340	respiratory system	normal control	2.24482
GSM1981340	respiratory system	normal control	2.66323		GSM1981341	respiratory system	normal control	0.0517652
GSM1981341	respiratory system	normal control	0.061148		GSM1981342	respiratory system	normal control	0.0520255
GSM1981342	respiratory system	normal control	0.0611272		GSM1981343	respiratory system	normal control	0.036517
GSM1981343	respiratory system	normal control	0.0430675		GSM1981344	respiratory system	normal control	0.0439719
GSM1981344	respiratory system	normal control	0.0518648		GSM1981345	respiratory system	normal control	0.0291498
GSM1981345	respiratory system	normal control	0.025777		GSM1981346	respiratory system	normal control	0.618102
GSM1981346	respiratory system	normal control	0.72153		GSM1981347	respiratory system	normal control	0.0339219
GSM1981347	respiratory system	normal control	0.04014		GSM1981348	respiratory system	normal control	0.0573022
GSM1981348	respiratory system	normal control	0.0673886		GSM1981349	respiratory system	normal control	0.0668896
GSM1981349	respiratory system	normal control	0.0681233		GSM1981350	respiratory system	normal control	0.0250555
GSM1981350	respiratory system	normal control	0.0298144		GSM2277340	respiratory system	asthma	0.096654
GSM2277340	respiratory system	asthma	0.111666		GSM2277341	respiratory system	normal control	0.167171
GSM2277341	respiratory system	normal control	0.194662		GSM2277342	respiratory system	asthma	0.0542283
GSM2277342	respiratory system	asthma	0.0631991		GSM2277343	respiratory system	asthma	0.316961
GSM2277343	respiratory system	asthma	0.349178		GSM2277344	respiratory system	asthma	0.250876
GSM2277344	respiratory system	asthma	0.275182		GSM2277345	respiratory system	asthma	0.150237
GSM2277345	respiratory system	asthma	0.168381		GSM2277346	respiratory system	asthma	0.315979
GSM2277346	respiratory system	asthma	0.373189		GSM2277347	respiratory system	normal control	0.12099
GSM2277347	respiratory system	normal control	0.132291		GSM2277348	respiratory system	asthma	0.147275
GSM2277348	respiratory system	asthma	0.169095		GSM2277349	respiratory system	asthma	0.422178
GSM2277349	respiratory system	asthma	0.488406		GSM2277350	respiratory system	normal control	0.0827244
GSM2277350	respiratory system	normal control	0.0961046		GSM2277351	respiratory system	normal control	0.187083
GSM2277351	respiratory system	normal control	0.224961		GSM2277352	respiratory system	asthma	0.146396
GSM2277352	respiratory system	asthma	0.153393		GSM2277353	respiratory system	normal control	0.0727349
GSM2277353	respiratory system	normal control	0.0837306		GSM2277354	respiratory system	asthma	0.122823
GSM2277354	respiratory system	asthma	0.140846		GSM2277355	respiratory system	asthma	0.121516
GSM2277355	respiratory system	asthma	0.141056		GSM2277356	respiratory system	asthma	0.195539
GSM2277356	respiratory system	asthma	0.224846		GSM2277357	respiratory system	normal control	0.163699
GSM2277357	respiratory system	normal control	0.177068		GSM2277358	respiratory system	asthma	0.160521
GSM2277358	respiratory system	asthma	0.186116		GSM2277359	respiratory system	asthma	0.183679
GSM2277359	respiratory system	asthma	0.215044		GSM2277360	respiratory system	normal control	0.27131
GSM2277360	respiratory system	normal control	0.304627		GSM2277361	respiratory system	normal control	0.0677603
GSM2277361	respiratory system	normal control	0.0787515		GSM2277362	respiratory system	normal control	0.0511691
GSM2277362	respiratory system	normal control	0.059033		GSM2277363	respiratory system	asthma	0.0841671
GSM2277363	respiratory system	asthma	0.099947		GSM2277364	respiratory system	normal control	0.239331
GSM2277364	respiratory system	normal control	0.274047		GSM2277365	respiratory system	asthma	0.120406
GSM2277365	respiratory system	asthma	0.141869		GSM2277366	respiratory system	asthma	0.33888
GSM2277366	respiratory system	asthma	0.375597		GSM2277367	respiratory system	normal control	0.0612056
GSM2277367	respiratory system	normal control	0.0731417		GSM2277368	respiratory system	asthma	0.501376
GSM2277368	respiratory system	asthma	0.555749		GSM2277369	respiratory system	asthma	0.127703
GSM2277369	respiratory system	asthma	0.147073		GSM2277370	respiratory system	asthma	0.0555549
GSM2277370	respiratory system	asthma	0.0635076		GSM2277371	respiratory system	normal control	0.16839
GSM2277371	respiratory system	normal control	0.196494		GSM2277372	respiratory system	asthma	0.144436
GSM2277372	respiratory system	asthma	0.161058		GSM2277373	respiratory system	asthma	0.119348
GSM2277373	respiratory system	asthma	0.139725		GSM2277374	respiratory system	normal control	0.181586
GSM2277374	respiratory system	normal control	0.194713		GSM2277375	respiratory system	asthma	0.202605
GSM2277375	respiratory system	asthma	0.229764		GSM2277376	respiratory system	normal control	0.22365
GSM2277376	respiratory system	normal control	0.245492		GSM2277377	respiratory system	asthma	0.193184
GSM2277377	respiratory system	asthma	0.203192		GSM2277378	respiratory system	asthma	0.216924
GSM2277378	respiratory system	asthma	0.251791		GSM2277379	respiratory system	asthma	0.238886
GSM2277379	respiratory system	asthma	0.265971		GSM2277380	respiratory system	asthma	0.120493
GSM2277380	respiratory system	asthma	0.142394		GSM2277381	respiratory system	asthma	0.260259
GSM2277381	respiratory system	asthma	0.299035		GSM2277382	respiratory system	normal control	0.235244
GSM2277382	respiratory system	normal control	0.258202		GSM2277383	respiratory system	normal control	0.0891585
GSM2277383	respiratory system	normal control	0.0896106		GSM2277384	respiratory system	asthma	0.312361
GSM2277384	respiratory system	asthma	0.366202		GSM2277385	respiratory system	asthma	0.0772019
GSM2277385	respiratory system	asthma	0.0593594		GSM2277386	respiratory system	normal control	0.181952
GSM2277386	respiratory system	normal control	0.202842		GSM2277387	respiratory system	asthma	0.213031
GSM2277387	respiratory system	asthma	0.253246		GSM2277388	respiratory system	normal control	0.108562
GSM2277388	respiratory system	normal control	0.127455		GSM2277389	respiratory system	asthma	0.417053
GSM2277389	respiratory system	asthma	0.465945		GSM2277390	respiratory system	asthma	0.300791
GSM2277390	respiratory system	asthma	0.32191		GSM2277391	respiratory system	normal control	0.219861
GSM2277391	respiratory system	normal control	0.255003		GSM2277392	respiratory system	asthma	0.183874
GSM2277392	respiratory system	asthma	0.215835		GSM2277393	respiratory system	normal control	0.0991275
GSM2277393	respiratory system	normal control	0.101438		GSM2277394	respiratory system	asthma	0.283769
GSM2277394	respiratory system	asthma	0.330409		GSM2277395	respiratory system	asthma	0.228581
GSM2277395	respiratory system	asthma	0.256864		GSM2277396	respiratory system	normal control	0.1224
GSM2277396	respiratory system	normal control	0.141514		GSM2277397	respiratory system	normal control	0.110445
GSM2277397	respiratory system	normal control	0.128039		GSM2277398	respiratory system	asthma	0.150392
GSM2277398	respiratory system	asthma	0.155359		GSM2277399	respiratory system	normal control	0.151536
GSM2277399	respiratory system	normal control	0.178845		GSM2277400	respiratory system	asthma	0.127902
GSM2277400	respiratory system	asthma	0.138292		GSM2277401	respiratory system	normal control	0.0669851
GSM2277401	respiratory system	normal control	0.0806764		GSM2277402	respiratory system	asthma	0.248911
GSM2277402	respiratory system	asthma	0.244133		GSM2277403	respiratory system	asthma	0.248287
GSM2277403	respiratory system	asthma	0.275776		GSM2277404	respiratory system	normal control	0.222693
GSM2277404	respiratory system	normal control	0.264067		GSM2277405	respiratory system	asthma	0.342866
GSM2277405	respiratory system	asthma	0.35246		GSM2277406	respiratory system	asthma	0.464517
GSM2277406	respiratory system	asthma	0.474816		GSM2277407	respiratory system	asthma	0.159911
GSM2277407	respiratory system	asthma	0.190652		GSM2277408	respiratory system	asthma	0.328579
GSM2277408	respiratory system	asthma	0.373228		GSM2277409	respiratory system	asthma	0.252206
GSM2277409	respiratory system	asthma	0.261894		GSM2277410	respiratory system	asthma	0.198957
GSM2277410	respiratory system	asthma	0.231913		GSM2277411	respiratory system	normal control	0.239973
GSM2277411	respiratory system	normal control	0.272011		GSM2277412	respiratory system	normal control	0.0331057
GSM2277412	respiratory system	normal control	0.0380964		GSM2277413	respiratory system	asthma	0.213655
GSM2277413	respiratory system	asthma	0.251259		GSM2277414	respiratory system	asthma	0.22
GSM2277414	respiratory system	asthma	0.245172		GSM2277415	respiratory system	asthma	0.114055
GSM2277415	respiratory system	asthma	0.112466		GSM2277416	respiratory system	asthma	0.264688
GSM2277416	respiratory system	asthma	0.278462		GSM2277417	respiratory system	asthma	0.237949
GSM2277417	respiratory system	asthma	0.253572		GSM2277418	respiratory system	asthma	0.0544854
GSM2277418	respiratory system	asthma	0.0634202		GSM2277419	respiratory system	normal control	0.167293
GSM2277419	respiratory system	normal control	0.201626		GSM2277420	respiratory system	asthma	0.123129
GSM2277420	respiratory system	asthma	0.130632		GSM2277421	respiratory system	asthma	0.0577307
GSM2277421	respiratory system	asthma	0.0496471		GSM2277422	respiratory system	asthma	0.238706
GSM2277422	respiratory system	asthma	0.260639		GSM2277423	respiratory system	asthma	0.0942031
GSM2277423	respiratory system	asthma	0.109339		GSM2277424	respiratory system	asthma	0.280173
GSM2277424	respiratory system	asthma	0.318791		GSM2357066	respiratory system	normal control	0.0184777
GSM2357066	respiratory system	normal control	0.0224067		GSM2357067	respiratory system	normal control	0.0234168
GSM2357067	respiratory system	normal control	0.0284056		GSM2357068	respiratory system	normal control	0.0682147
GSM2357068	respiratory system	normal control	0.0825579		GSM2357069	respiratory system	normal control	0
GSM2357069	respiratory system	normal control	0		GSM2357070	respiratory system	normal control	0.20066
GSM2357070	respiratory system	normal control	0.244976		GSM2357071	respiratory system	normal control	0.133308
GSM2357071	respiratory system	normal control	0.162423		GSM2357072	respiratory system	normal control	0.130395
GSM2357072	respiratory system	normal control	0.157648		GSM2357073	respiratory system	normal control	0.239954
GSM2357073	respiratory system	normal control	0.290482		GSM2357074	respiratory system	normal control	0.104112
GSM2357074	respiratory system	normal control	0.127732		GSM2357075	respiratory system	normal control	0.140416
GSM2357075	respiratory system	normal control	0.171081		GSM2357076	respiratory system	normal control	0.172604
GSM2357076	respiratory system	normal control	0.194665		GSM2357077	respiratory system	normal control	0
GSM2357077	respiratory system	normal control	0		GSM2357078	respiratory system	normal control	0.0337388
GSM2357078	respiratory system	normal control	0.0414437		GSM2357079	respiratory system	normal control	0
GSM2357079	respiratory system	normal control	0		GSM2357082	respiratory system	normal control	0
GSM2357081	respiratory system	normal control	0.0569577		GSM2357083	respiratory system	normal control	0.0594196
GSM2357082	respiratory system	normal control	0		GSM2357084	respiratory system	normal control	0
GSM2357083	respiratory system	normal control	0.0729141		GSM2357085	respiratory system	normal control	0.0562861
GSM2357084	respiratory system	normal control	0		GSM2357086	respiratory system	normal control	0.0870759
GSM2357085	respiratory system	normal control	0.0704191		GSM2357087	respiratory system	normal control	0.0404188
GSM2357086	respiratory system	normal control	0.107212		GSM2357090	respiratory system	normal control	0.0977265
GSM2357087	respiratory system	normal control	0.0497331		GSM2357091	respiratory system	normal control	0.0822481
GSM2357090	respiratory system	normal control	0.119054		GSM2357094	respiratory system	normal control	0.0387997
GSM2357091	respiratory system	normal control	0.100057		GSM2357095	respiratory system	normal control	0.0401181
GSM2357094	respiratory system	normal control	0.0479586		GSM2357098	respiratory system	normal control	0.0551447
GSM2357095	respiratory system	normal control	0.0497439		GSM2357099	respiratory system	normal control	0.0303983
GSM2357098	respiratory system	normal control	0.0681761		GSM2357100	respiratory system	normal control	0.0251325
GSM2357099	respiratory system	normal control	0.0381008		GSM2357101	respiratory system	normal control	0.0944397
GSM2357100	respiratory system	normal control	0.031345		GSM2357102	respiratory system	normal control	0.103018
GSM2357101	respiratory system	normal control	0.11625		GSM2357103	respiratory system	normal control	0.119922
GSM2357102	respiratory system	normal control	0.127928		GSM2357104	respiratory system	normal control	0.0310988
GSM2357103	respiratory system	normal control	0.147588		GSM2357105	respiratory system	normal control	0.0472216
GSM2357104	respiratory system	normal control	0.038326		GSM2357106	respiratory system	normal control	0.0948098
GSM2357105	respiratory system	normal control	0.0575796		GSM2357107	respiratory system	normal control	0.0570816
GSM2357106	respiratory system	normal control	0.116751		GSM2357108	respiratory system	normal control	0.0825046
GSM2357107	respiratory system	normal control	0.0704369		GSM2357109	respiratory system	normal control	0.128465
GSM2357108	respiratory system	normal control	0.101442		GSM2357110	respiratory system	normal control	0.0141547
GSM2357109	respiratory system	normal control	0.158598		GSM2357111	respiratory system	normal control	0.108936
GSM2357110	respiratory system	normal control	0.0173493		GSM2357112	respiratory system	normal control	0.163284
GSM2357111	respiratory system	normal control	0.133457		GSM2357113	respiratory system	normal control	0.103959
GSM2357112	respiratory system	normal control	0.198963		GSM2357114	respiratory system	normal control	0.0358402
GSM2357113	respiratory system	normal control	0.126957		GSM2357115	respiratory system	normal control	0.085826
GSM2357114	respiratory system	normal control	0.0444833		GSM2357116	respiratory system	normal control	0.0154567
GSM2357115	respiratory system	normal control	0.106024		GSM2357117	respiratory system	normal control	0.0816432
GSM2357116	respiratory system	normal control	0.0187091		GSM2396991	embryo;respiratory system	normal control	0.214395
GSM2357117	respiratory system	normal control	0.10028		GSM2396992	embryo;respiratory system	normal control	0.709831
GSM2396991	embryo;respiratory system	normal control	0.258137		GSM2396993	embryo;respiratory system	normal control	1.14462
GSM2396992	embryo;respiratory system	normal control	0.853014		GSM2396994	embryo;respiratory system	normal control	0.135601
GSM2396993	embryo;respiratory system	normal control	1.37037		GSM2396995	embryo;respiratory system	normal control	0.206668
GSM2396994	embryo;respiratory system	normal control	0.163799		GSM2396996	embryo;respiratory system	normal control	0.645829
GSM2396995	embryo;respiratory system	normal control	0.232813		GSM2431608	respiratory system	chronic obstructive pulmonary disease (COPD)	0
GSM2396996	embryo;respiratory system	normal control	0.779759		GSM2431609	respiratory system	chronic obstructive pulmonary disease (COPD)	0
GSM2431608	respiratory system	chronic obstructive pulmonary disease (COPD)	0		GSM2431610	respiratory system	chronic obstructive pulmonary disease (COPD)	0
GSM2431609	respiratory system	chronic obstructive pulmonary disease (COPD)	0		GSM2431611	respiratory system	chronic obstructive pulmonary disease (COPD)	0
GSM2431610	respiratory system	chronic obstructive pulmonary disease (COPD)	0		GSM2431612	respiratory system	chronic obstructive pulmonary disease (COPD)	0
GSM2431611	respiratory system	chronic obstructive pulmonary disease (COPD)	0		GSM2431613	respiratory system	chronic obstructive pulmonary disease (COPD)	0
GSM2431612	respiratory system	chronic obstructive pulmonary disease (COPD)	0		GSM2431614	respiratory system	chronic obstructive pulmonary disease (COPD)	0
GSM2431613	respiratory system	chronic obstructive pulmonary disease (COPD)	0		GSM2431615	respiratory system	chronic obstructive pulmonary disease (COPD)	0.3184
GSM2431614	respiratory system	chronic obstructive pulmonary disease (COPD)	0		GSM2431616	respiratory system	chronic obstructive pulmonary disease (COPD)	0
GSM2431615	respiratory system	chronic obstructive pulmonary disease (COPD)	0.373404		GSM2431617	respiratory system	chronic obstructive pulmonary disease (COPD)	0
GSM2431616	respiratory system	chronic obstructive pulmonary disease (COPD)	0		GSM2431618	respiratory system	chronic obstructive pulmonary disease (COPD)	0
GSM2431617	respiratory system	chronic obstructive pulmonary disease (COPD)	0		GSM2431619	respiratory system	chronic obstructive pulmonary disease (COPD)	0
GSM2431618	respiratory system	chronic obstructive pulmonary disease (COPD)	0		GSM2431620	respiratory system	chronic obstructive pulmonary disease (COPD)	0
GSM2431619	respiratory system	chronic obstructive pulmonary disease (COPD)	0		GSM2431621	respiratory system	chronic obstructive pulmonary disease (COPD)	0
GSM2431620	respiratory system	chronic obstructive pulmonary disease (COPD)	0		GSM2431622	respiratory system	chronic obstructive pulmonary disease (COPD)	0
GSM2431621	respiratory system	chronic obstructive pulmonary disease (COPD)	0		GSM2431623	respiratory system	chronic obstructive pulmonary disease (COPD)	0
GSM2431622	respiratory system	chronic obstructive pulmonary disease (COPD)	0		GSM2431624	respiratory system	chronic obstructive pulmonary disease (COPD)	0
GSM2431623	respiratory system	chronic obstructive pulmonary disease (COPD)	0		GSM2431625	respiratory system	chronic obstructive pulmonary disease (COPD)	0
GSM2431624	respiratory system	chronic obstructive pulmonary disease (COPD)	0		GSM2431626	respiratory system	chronic obstructive pulmonary disease (COPD)	0
GSM2431625	respiratory system	chronic obstructive pulmonary disease (COPD)	0		GSM2431627	respiratory system	chronic obstructive pulmonary disease (COPD)	0
GSM2431626	respiratory system	chronic obstructive pulmonary disease (COPD)	0		GSM2431628	respiratory system	chronic obstructive pulmonary disease (COPD)	0
GSM2431627	respiratory system	chronic obstructive pulmonary disease (COPD)	0		GSM2431629	respiratory system	chronic obstructive pulmonary disease (COPD)	0.217431
GSM2431628	respiratory system	chronic obstructive pulmonary disease (COPD)	0		GSM2431630	respiratory system	chronic obstructive pulmonary disease (COPD)	0
GSM2431629	respiratory system	chronic obstructive pulmonary disease (COPD)	0.255574		GSM2431631	respiratory system	chronic obstructive pulmonary disease (COPD)	0
GSM2431630	respiratory system	chronic obstructive pulmonary disease (COPD)	0		GSM2431632	respiratory system	chronic obstructive pulmonary disease (COPD)	0.0601716
GSM2431631	respiratory system	chronic obstructive pulmonary disease (COPD)	0		GSM2431633	respiratory system	chronic obstructive pulmonary disease (COPD)	0.266227
GSM2431632	respiratory system	chronic obstructive pulmonary disease (COPD)	0.0722567		GSM2431634	respiratory system	chronic obstructive pulmonary disease (COPD)	0
GSM2431633	respiratory system	chronic obstructive pulmonary disease (COPD)	0.316917		GSM2431635	respiratory system	chronic obstructive pulmonary disease (COPD)	0
GSM2431634	respiratory system	chronic obstructive pulmonary disease (COPD)	0		GSM2431636	respiratory system	chronic obstructive pulmonary disease (COPD)	0.0780428
GSM2431635	respiratory system	chronic obstructive pulmonary disease (COPD)	0		GSM2431637	respiratory system	chronic obstructive pulmonary disease (COPD)	0.0921893
GSM2431636	respiratory system	chronic obstructive pulmonary disease (COPD)	0.0934898		GSM2431638	respiratory system	chronic obstructive pulmonary disease (COPD)	0.211953
GSM2431637	respiratory system	chronic obstructive pulmonary disease (COPD)	0.109954		GSM2431639	respiratory system	chronic obstructive pulmonary disease (COPD)	0
GSM2431638	respiratory system	chronic obstructive pulmonary disease (COPD)	0.252001		GSM2431640	respiratory system	chronic obstructive pulmonary disease (COPD)	0
GSM2431639	respiratory system	chronic obstructive pulmonary disease (COPD)	0		GSM2431641	respiratory system	chronic obstructive pulmonary disease (COPD)	0
GSM2431640	respiratory system	chronic obstructive pulmonary disease (COPD)	0		GSM2431642	respiratory system	chronic obstructive pulmonary disease (COPD)	0.0907695
GSM2431641	respiratory system	chronic obstructive pulmonary disease (COPD)	0		GSM2431643	respiratory system	chronic obstructive pulmonary disease (COPD)	0
GSM2431642	respiratory system	chronic obstructive pulmonary disease (COPD)	0.109188		GSM2431644	respiratory system	chronic obstructive pulmonary disease (COPD)	0.283768
GSM2431643	respiratory system	chronic obstructive pulmonary disease (COPD)	0		GSM2431645	respiratory system	chronic obstructive pulmonary disease (COPD)	0
GSM2431644	respiratory system	chronic obstructive pulmonary disease (COPD)	0.338691		GSM2431646	respiratory system	chronic obstructive pulmonary disease (COPD)	0.111491
GSM2431645	respiratory system	chronic obstructive pulmonary disease (COPD)	0		GSM2431647	respiratory system	chronic obstructive pulmonary disease (COPD)	0
GSM2431646	respiratory system	chronic obstructive pulmonary disease (COPD)	0.133276		GSM2431648	respiratory system	chronic obstructive pulmonary disease (COPD)	0
GSM2431647	respiratory system	chronic obstructive pulmonary disease (COPD)	0		GSM2431649	respiratory system	chronic obstructive pulmonary disease (COPD)	0.667031
GSM2431648	respiratory system	chronic obstructive pulmonary disease (COPD)	0		GSM2431650	respiratory system	chronic obstructive pulmonary disease (COPD)	0.134628
GSM2431649	respiratory system	chronic obstructive pulmonary disease (COPD)	0.796971		GSM2431651	respiratory system	chronic obstructive pulmonary disease (COPD)	0
GSM2431650	respiratory system	chronic obstructive pulmonary disease (COPD)	0.158337		GSM2431652	respiratory system	chronic obstructive pulmonary disease (COPD)	0
GSM2431651	respiratory system	chronic obstructive pulmonary disease (COPD)	0		GSM2431653	respiratory system	chronic obstructive pulmonary disease (COPD)	0.0376948
GSM2431652	respiratory system	chronic obstructive pulmonary disease (COPD)	0		GSM2431654	respiratory system	chronic obstructive pulmonary disease (COPD)	0
GSM2431653	respiratory system	chronic obstructive pulmonary disease (COPD)	0		GSM2431655	respiratory system	chronic obstructive pulmonary disease (COPD)	0
GSM2431654	respiratory system	chronic obstructive pulmonary disease (COPD)	0		GSM2431656	respiratory system	chronic obstructive pulmonary disease (COPD)	0
GSM2431655	respiratory system	chronic obstructive pulmonary disease (COPD)	0		GSM2431657	respiratory system	chronic obstructive pulmonary disease (COPD)	0
GSM2431656	respiratory system	chronic obstructive pulmonary disease (COPD)	0		GSM2431658	respiratory system	chronic obstructive pulmonary disease (COPD)	0
GSM2431657	respiratory system	chronic obstructive pulmonary disease (COPD)	0		GSM2431659	respiratory system	chronic obstructive pulmonary disease (COPD)	0
GSM2431658	respiratory system	chronic obstructive pulmonary disease (COPD)	0		GSM2431660	respiratory system	chronic obstructive pulmonary disease (COPD)	0
GSM2431659	respiratory system	chronic obstructive pulmonary disease (COPD)	0		GSM2431661	respiratory system	chronic obstructive pulmonary disease (COPD)	0
GSM2431660	respiratory system	chronic obstructive pulmonary disease (COPD)	0		GSM2431662	respiratory system	chronic obstructive pulmonary disease (COPD)	0.0342163
GSM2431661	respiratory system	chronic obstructive pulmonary disease (COPD)	0		GSM2431663	respiratory system	chronic obstructive pulmonary disease (COPD)	0
GSM2431662	respiratory system	chronic obstructive pulmonary disease (COPD)	0.041188		GSM2431664	respiratory system	chronic obstructive pulmonary disease (COPD)	0.043216
GSM2431663	respiratory system	chronic obstructive pulmonary disease (COPD)	0		GSM2431665	respiratory system	chronic obstructive pulmonary disease (COPD)	0.0640108
GSM2431664	respiratory system	chronic obstructive pulmonary disease (COPD)	0.0519611		GSM2431666	respiratory system	chronic obstructive pulmonary disease (COPD)	0.0353816
GSM2431665	respiratory system	chronic obstructive pulmonary disease (COPD)	0.0761611		GSM2431667	respiratory system	chronic obstructive pulmonary disease (COPD)	0.0436198
GSM2431666	respiratory system	chronic obstructive pulmonary disease (COPD)	0.0432682		GSM2431668	respiratory system	chronic obstructive pulmonary disease (COPD)	0.0942975
GSM2431667	respiratory system	chronic obstructive pulmonary disease (COPD)	0.0524515		GSM2431669	respiratory system	chronic obstructive pulmonary disease (COPD)	0
GSM2431668	respiratory system	chronic obstructive pulmonary disease (COPD)	0.11401		GSM2431670	respiratory system	chronic obstructive pulmonary disease (COPD)	0
GSM2431669	respiratory system	chronic obstructive pulmonary disease (COPD)	0		GSM2431671	respiratory system	chronic obstructive pulmonary disease (COPD)	0.0534162
GSM2431670	respiratory system	chronic obstructive pulmonary disease (COPD)	0		GSM2431672	respiratory system	chronic obstructive pulmonary disease (COPD)	0.113832
GSM2431671	respiratory system	chronic obstructive pulmonary disease (COPD)	0.0645812		GSM2431673	respiratory system	chronic obstructive pulmonary disease (COPD)	0.0364666
GSM2431672	respiratory system	chronic obstructive pulmonary disease (COPD)	0.135816		GSM2431674	respiratory system	chronic obstructive pulmonary disease (COPD)	0.199309
GSM2431673	respiratory system	chronic obstructive pulmonary disease (COPD)	0.0441544		GSM2431675	respiratory system	chronic obstructive pulmonary disease (COPD)	0.054534
GSM2431674	respiratory system	chronic obstructive pulmonary disease (COPD)	0.242519		GSM2431676	respiratory system	chronic obstructive pulmonary disease (COPD)	0
GSM2431675	respiratory system	chronic obstructive pulmonary disease (COPD)	0.0656275		GSM2431677	respiratory system	chronic obstructive pulmonary disease (COPD)	0.031291
GSM2431676	respiratory system	chronic obstructive pulmonary disease (COPD)	0		GSM2431678	respiratory system	chronic obstructive pulmonary disease (COPD)	0.228155
GSM2431677	respiratory system	chronic obstructive pulmonary disease (COPD)	0.0375988		GSM2431679	respiratory system	chronic obstructive pulmonary disease (COPD)	0.0930503
GSM2431678	respiratory system	chronic obstructive pulmonary disease (COPD)	0.276023		GSM2431680	respiratory system	chronic obstructive pulmonary disease (COPD)	0.0460718
GSM2431679	respiratory system	chronic obstructive pulmonary disease (COPD)	0.113856		GSM2431681	respiratory system	chronic obstructive pulmonary disease (COPD)	0.122069
GSM2431680	respiratory system	chronic obstructive pulmonary disease (COPD)	0.0559449		GSM2431682	respiratory system	chronic obstructive pulmonary disease (COPD)	0.0476579
GSM2431681	respiratory system	chronic obstructive pulmonary disease (COPD)	0.148571		GSM2431683	respiratory system	chronic obstructive pulmonary disease (COPD)	0.0829501
GSM2431682	respiratory system	chronic obstructive pulmonary disease (COPD)	0.0580997		GSM2431684	respiratory system	chronic obstructive pulmonary disease (COPD)	0
GSM2431683	respiratory system	chronic obstructive pulmonary disease (COPD)	0.100717		GSM2431685	respiratory system	chronic obstructive pulmonary disease (COPD)	0
GSM2431684	respiratory system	chronic obstructive pulmonary disease (COPD)	0		GSM2431686	respiratory system	chronic obstructive pulmonary disease (COPD)	0
GSM2431685	respiratory system	chronic obstructive pulmonary disease (COPD)	0		GSM2431687	respiratory system	chronic obstructive pulmonary disease (COPD)	0
GSM2431686	respiratory system	chronic obstructive pulmonary disease (COPD)	0		GSM2431688	respiratory system	chronic obstructive pulmonary disease (COPD)	0.0416
GSM2431687	respiratory system	chronic obstructive pulmonary disease (COPD)	0		GSM2431689	respiratory system	chronic obstructive pulmonary disease (COPD)	0
GSM2431688	respiratory system	chronic obstructive pulmonary disease (COPD)	0.0504442		GSM2431690	respiratory system	chronic obstructive pulmonary disease (COPD)	0
GSM2431689	respiratory system	chronic obstructive pulmonary disease (COPD)	0		GSM2434149	respiratory system	normal control	0.0731753
GSM2431690	respiratory system	chronic obstructive pulmonary disease (COPD)	0		GSM2434150	respiratory system	normal control	0.0373624
GSM2434149	respiratory system	normal control	0.083189		GSM2434151	respiratory system	normal control	0.0656631
GSM2434150	respiratory system	normal control	0.0418021		GSM2434152	respiratory system	normal control	0.0810813
GSM2434151	respiratory system	normal control	0.0740833		GSM2434153	respiratory system	normal control	0.025071
GSM2434152	respiratory system	normal control	0.089859		GSM2434154	respiratory system	normal control	0.109449
GSM2434153	respiratory system	normal control	0.0281434		GSM2477377	respiratory system	normal control	0.568317
GSM2434154	respiratory system	normal control	0.12173		GSM2477378	respiratory system	normal control	0.521081
GSM2477377	respiratory system	normal control	0.67407		GSM2477379	respiratory system	normal control	0.505861
GSM2477378	respiratory system	normal control	0.626685		GSM2477380	respiratory system	normal control	0.315264
GSM2477379	respiratory system	normal control	0.610719		GSM2477381	respiratory system	normal control	0.411882
GSM2477380	respiratory system	normal control	0.379908		GSM2477382	respiratory system	normal control	0.357578
GSM2477381	respiratory system	normal control	0.47605		GSM2477383	respiratory system	normal control	0.437381
GSM2477382	respiratory system	normal control	0.421308		GSM2477384	respiratory system	normal control	0.534327
GSM2477383	respiratory system	normal control	0.526985		GSM2477385	respiratory system	normal control	0.508005
GSM2477384	respiratory system	normal control	0.606923		GSM2477386	respiratory system	normal control	1.06543
GSM2477385	respiratory system	normal control	0.599509		GSM2477387	respiratory system	normal control	0.870208
GSM2477386	respiratory system	normal control	1.23886		GSM2477388	respiratory system	normal control	0.879962
GSM2477387	respiratory system	normal control	1.03483		GSM2537121	embryo;respiratory system	normal control	8.32369
GSM2477388	respiratory system	normal control	1.0483		GSM2537122	embryo;respiratory system	normal control	8.51592
GSM2537121	embryo;respiratory system	normal control	9.46486		GSM2537123	embryo;respiratory system	normal control	8.60393
GSM2537122	embryo;respiratory system	normal control	9.66709		GSM2537133	embryo;respiratory system	normal control	7.14107
GSM2537123	embryo;respiratory system	normal control	9.85596		GSM2537134	embryo;respiratory system	normal control	7.03335
GSM2537133	embryo;respiratory system	normal control	8.18536		GSM2537135	embryo;respiratory system	normal control	6.83007
GSM2537134	embryo;respiratory system	normal control	7.7951		GSM2549749	embryo;respiratory system	normal control	0
GSM2537135	embryo;respiratory system	normal control	7.5422		GSM2549750	embryo;respiratory system	normal control	0.0150673
GSM2549749	embryo;respiratory system	normal control	0		GSM2549751	embryo;respiratory system	normal control	0.02121
GSM2549750	embryo;respiratory system	normal control	0.0178924		GSM2549752	embryo;respiratory system	normal control	0.020474
GSM2549751	embryo;respiratory system	normal control	0.0253272		GSM2549753	embryo;respiratory system	normal control	0
GSM2549752	embryo;respiratory system	normal control	0.0246061		GSM2549754	embryo;respiratory system	normal control	0.467869
GSM2549753	embryo;respiratory system	normal control	0		GSM2549755	embryo;respiratory system	normal control	0.507274
GSM2549754	embryo;respiratory system	normal control	0.560019		GSM2549756	embryo;respiratory system	normal control	0.265049
GSM2549755	embryo;respiratory system	normal control	0.303746		GSM2549757	embryo;respiratory system	normal control	0
GSM2549756	embryo;respiratory system	normal control	0.315554		GSM2549758	embryo;respiratory system	normal control	0.0271108
GSM2549757	embryo;respiratory system	normal control	0		GSM2549759	embryo;respiratory system	normal control	0.0283085
GSM2549758	embryo;respiratory system	normal control	0.0324534		GSM2549760	embryo;respiratory system	normal control	0
GSM2549759	embryo;respiratory system	normal control	0.0344645		GSM2549761	embryo;respiratory system	normal control	0
GSM2549760	embryo;respiratory system	normal control	0		GSM2549762	embryo;respiratory system	normal control	0.0909745
GSM2549761	embryo;respiratory system	normal control	0		GSM2549765	embryo;respiratory system	normal control	0.0400797
GSM2549762	embryo;respiratory system	normal control	0.109688		GSM2549766	embryo;respiratory system	normal control	0
GSM2549765	embryo;respiratory system	normal control	0.0470435		GSM2549767	embryo;respiratory system	normal control	0
GSM2549766	embryo;respiratory system	normal control	0		GSM2549768	embryo;respiratory system	normal control	0
GSM2549767	embryo;respiratory system	normal control	0		GSM2549773	embryo;respiratory system	normal control	0.0313051
GSM2549768	embryo;respiratory system	normal control	0		GSM2549774	embryo;respiratory system	normal control	0.00876004
GSM2549773	embryo;respiratory system	normal control	0.0372292		GSM2549775	embryo;respiratory system	normal control	0.0303859
GSM2549774	embryo;respiratory system	normal control	0.0104024		GSM2549776	embryo;respiratory system	normal control	0.0127481
GSM2549775	embryo;respiratory system	normal control	0.036497		GSM2549777	embryo;respiratory system	normal control	0
GSM2549776	embryo;respiratory system	normal control	0.0155442		GSM2549778	embryo;respiratory system	normal control	0.075596
GSM2549777	embryo;respiratory system	normal control	0		GSM2574998	respiratory system	normal control	0.0853329
GSM2549778	embryo;respiratory system	normal control	0.09238		GSM2574999	respiratory system	normal control	0
GSM2574998	respiratory system	normal control	0.100052		GSM2575000	respiratory system	normal control	0.0696079
GSM2574999	respiratory system	normal control	0		GSM2575001	respiratory system	normal control	0
GSM2575000	respiratory system	normal control	0.081646		GSM2575002	respiratory system	normal control	0.0270285
GSM2575001	respiratory system	normal control	0		GSM2575003	respiratory system	normal control	0
GSM2575002	respiratory system	normal control	0.0319151		GSM2575004	respiratory system	normal control	0
GSM2575003	respiratory system	normal control	0		GSM2575005	respiratory system	normal control	0
GSM2575004	respiratory system	normal control	0		GSM2575006	respiratory system	normal control	0.144963
GSM2575005	respiratory system	normal control	0		GSM2575007	respiratory system	normal control	0.0517799
GSM2575006	respiratory system	normal control	0.172412		GSM2575008	respiratory system	normal control	0
GSM2575007	respiratory system	normal control	0.0609568		GSM2575009	respiratory system	normal control	0.0856075
GSM2575008	respiratory system	normal control	0		GSM2575010	respiratory system	normal control	0.218307
GSM2575009	respiratory system	normal control	0.101611		GSM2575011	respiratory system	normal control	0.53352
GSM2575010	respiratory system	normal control	0.256038		GSM2575012	respiratory system	normal control	0.238413
GSM2575011	respiratory system	normal control	0.630909		GSM2575013	respiratory system	normal control	0
GSM2575012	respiratory system	normal control	0.293618		GSM2575014	respiratory system	normal control	0
GSM2575013	respiratory system	normal control	0		GSM2575015	respiratory system	normal control	0
GSM2575014	respiratory system	normal control	0		GSM2575016	respiratory system	asthma	0
GSM2575015	respiratory system	normal control	0		GSM2575017	respiratory system	asthma	0
GSM2575016	respiratory system	asthma	0		GSM2575018	respiratory system	asthma	0.292286
GSM2575017	respiratory system	asthma	0		GSM2575019	respiratory system	asthma	0.123129
GSM2575018	respiratory system	asthma	0.345679		GSM2575020	respiratory system	asthma	0.11165
GSM2575019	respiratory system	asthma	0.12226		GSM2575021	respiratory system	asthma	0.0746423
GSM2575020	respiratory system	asthma	0.132461		GSM2575022	respiratory system	asthma	0.431135
GSM2575021	respiratory system	asthma	0.0881408		GSM2575023	respiratory system	asthma	0.0598298
GSM2575022	respiratory system	asthma	0.508696		GSM2575024	respiratory system	asthma	0.147327
GSM2575023	respiratory system	asthma	0.0709971		GSM2575025	respiratory system	asthma	0
GSM2575024	respiratory system	asthma	0.174254		GSM2575026	respiratory system	asthma	0.229941
GSM2575025	respiratory system	asthma	0		GSM2575027	respiratory system	asthma	0.107786
GSM2575026	respiratory system	asthma	0.261645		GSM2575028	respiratory system	asthma	0.0262765
GSM2575027	respiratory system	asthma	0.126061		GSM2575029	respiratory system	asthma	0.141024
GSM2575028	respiratory system	asthma	0.0314253		GSM2575030	respiratory system	asthma	0
GSM2575029	respiratory system	asthma	0.166941		GSM2746060	respiratory system	idiopathic pulmonary fibrosis	0.0645021
GSM2575030	respiratory system	asthma	0		GSM2746061	respiratory system	idiopathic pulmonary fibrosis	1.20959
GSM2781405	embryo;respiratory system	normal control	0.0539827		GSM2746062	respiratory system	idiopathic pulmonary fibrosis	0.26628
GSM2781406	embryo;respiratory system	normal control	0.045525		GSM2781405	embryo;respiratory system	normal control	0.0451303
GSM2781407	embryo;respiratory system	normal control	0.133477		GSM2781406	embryo;respiratory system	normal control	0.0577446
GSM2781408	embryo;respiratory system	normal control	0.173967		GSM2781407	embryo;respiratory system	normal control	0.12852
GSM2781409	embryo;respiratory system	normal control	0.140701		GSM2781408	embryo;respiratory system	normal control	0.210429
GSM2781410	embryo;respiratory system	normal control	0.0956305		GSM2781409	embryo;respiratory system	normal control	0.15962
GSM3099428	respiratory system	normal control	0.278286		GSM2781410	embryo;respiratory system	normal control	0.10156
GSM3099429	respiratory system	normal control	0.122623		GSM2976456	embryo;respiratory system	normal control	0.0284946
GSM3099430	respiratory system	normal control	0.0748358		GSM2976457	embryo;respiratory system	normal control	0
GSM3099431	respiratory system	normal control	0.127076		GSM2976458	embryo;respiratory system	normal control	0.0283055
GSM3099432	respiratory system	normal control	0.183132		GSM2976459	embryo;respiratory system	normal control	0
GSM3099433	respiratory system	normal control	0.254753		GSM2976460	embryo;respiratory system	normal control	0
GSM3099434	respiratory system	normal control	0.242846		GSM2976461	embryo;respiratory system	normal control	0
GSM3099435	respiratory system	normal control	0.191003		GSM2976462	embryo;respiratory system	normal control	0
GSM3099436	respiratory system	normal control	0		GSM2976463	embryo;respiratory system	normal control	0
GSM3099437	respiratory system	normal control	0.0411177		GSM2976464	embryo;respiratory system	normal control	0.0395931
GSM3099438	respiratory system	normal control	0.126425		GSM2976465	embryo;respiratory system	normal control	0.0561127
GSM3099439	respiratory system	normal control	0.0729284		GSM2976466	embryo;respiratory system	normal control	0.0337387
GSM3099440	respiratory system	normal control	0.112337		GSM2976467	embryo;respiratory system	normal control	0
GSM3099441	respiratory system	normal control	0.0836082		GSM3070971	respiratory system	lung disease	0
GSM3099442	respiratory system	normal control	0		GSM3070972	respiratory system	lung disease	0
GSM3099443	respiratory system	normal control	0.0798353		GSM3070974	respiratory system	lung disease	0
GSM3099444	respiratory system	normal control	0.187781		GSM3070975	respiratory system	lung disease	0
GSM3099445	respiratory system	normal control	0.0598606		GSM3070982	respiratory system	lung disease	0
GSM3099446	respiratory system	normal control	0.0528288		GSM3070983	respiratory system	lung disease	0
GSM3099447	respiratory system	normal control	0.0507954		GSM3070986	respiratory system	lung disease	0
GSM3099448	respiratory system	normal control	0.146517		GSM3070987	respiratory system	lung disease	0
GSM3099449	respiratory system	normal control	0.189043		GSM3070988	respiratory system	lung disease	0
GSM3099450	respiratory system	normal control	0.0324816		GSM3070992	respiratory system	lung disease	0
GSM3099451	respiratory system	normal control	0.049479		GSM3070997	respiratory system	lung disease	0
GSM3417892	embryo;respiratory system	normal control	0.726574		GSM3070998	respiratory system	lung disease	0
GSM3417893	embryo;respiratory system	normal control	0.962473		GSM3070999	respiratory system	lung disease	0.956041
GSM3417894	embryo;respiratory system	normal control	1.4936		GSM3071000	respiratory system	lung disease	0
GSM3417895	embryo;respiratory system	normal control	0		GSM3071001	respiratory system	lung disease	0
GSM3417896	embryo;respiratory system	normal control	0		GSM3071002	respiratory system	lung disease	0
GSM3417897	embryo;respiratory system	normal control	0		GSM3071003	respiratory system	lung disease	0
GSM3417898	embryo;respiratory system	normal control	0		GSM3071005	respiratory system	lung disease	0
GSM3417899	embryo;respiratory system	normal control	0.0498957		GSM3071008	respiratory system	lung disease	0
GSM3417900	embryo;respiratory system	normal control	1.06518		GSM3071009	respiratory system	lung disease	0
GSM3417901	embryo;respiratory system	normal control	0.631054		GSM3071010	respiratory system	lung disease	0
GSM3417902	embryo;respiratory system	normal control	0.705247		GSM3071011	respiratory system	lung disease	0.0571535
GSM3417903	embryo;respiratory system	normal control	0.512431		GSM3071013	respiratory system	lung disease	0
GSM3417904	embryo;respiratory system	normal control	0.215699		GSM3071014	respiratory system	lung disease	0
GSM3417905	embryo;respiratory system	normal control	0.58152		GSM3071015	respiratory system	lung disease	0
GSM3417906	embryo;respiratory system	normal control	0.696909		GSM3071017	respiratory system	lung disease	0
GSM3417907	embryo;respiratory system	normal control	0.840162		GSM3071019	respiratory system	lung disease	0
GSM3417912	embryo;respiratory system	normal control	0.0492331		GSM3071020	respiratory system	lung disease	0
GSM3417913	embryo;respiratory system	normal control	0.128749		GSM3071021	respiratory system	lung disease	0
GSM3417914	embryo;respiratory system	normal control	0.254553		GSM3071022	respiratory system	lung disease	0
GSM3417915	embryo;respiratory system	normal control	0.923025		GSM3071023	respiratory system	lung disease	0
GSM3417916	embryo;respiratory system	normal control	0		GSM3071024	respiratory system	lung disease	0
GSM3417917	embryo;respiratory system	normal control	0		GSM3071025	respiratory system	lung disease	0
GSM3417918	embryo;respiratory system	normal control	0.975305		GSM3071026	respiratory system	lung disease	0
GSM3417919	embryo;respiratory system	normal control	2.31703		GSM3071028	respiratory system	lung disease	0
GSM3595493	respiratory system	pulmonary arterial hypertension (PAH)	0		GSM3071029	respiratory system	lung disease	0.179823
GSM3595494	respiratory system	pulmonary arterial hypertension (PAH)	0.00911555		GSM3071030	respiratory system	lung disease	0
GSM3595495	respiratory system	pulmonary arterial hypertension (PAH)	0.00986754		GSM3071031	respiratory system	lung disease	0
GSM3595496	respiratory system	pulmonary arterial hypertension (PAH)	0.010196		GSM3071032	respiratory system	lung disease	0
GSM3595497	respiratory system	pulmonary arterial hypertension (PAH)	0.0108742		GSM3071033	respiratory system	lung disease	0
GSM3595498	respiratory system	pulmonary arterial hypertension (PAH)	0.0326893		GSM3071034	respiratory system	lung disease	0
GSM3595499	respiratory system	pulmonary arterial hypertension (PAH)	0.00973388		GSM3071035	respiratory system	lung disease	0
GSM3595500	respiratory system	pulmonary arterial hypertension (PAH)	0		GSM3071036	respiratory system	lung disease	0
GSM3595501	respiratory system	pulmonary arterial hypertension (PAH)	0.039701		GSM3071037	respiratory system	lung disease	0
GSM3818004	embryo;respiratory system	normal control	0.117528		GSM3071038	respiratory system	lung disease	0
GSM3818005	embryo;respiratory system	normal control	0.784679		GSM3071039	respiratory system	lung disease	0
GSM3818006	embryo;respiratory system	normal control	1.17101		GSM3071040	respiratory system	lung disease	0
GSM3818007	embryo;respiratory system	normal control	2.34319		GSM3071041	respiratory system	lung disease	0
GSM3818011	embryo;respiratory system	normal control	8.18536		GSM3071042	respiratory system	lung disease	0
GSM3818012	embryo;respiratory system	normal control	7.7951		GSM3071043	respiratory system	lung disease	0
GSM3818013	embryo;respiratory system	normal control	7.5422		GSM3071044	respiratory system	lung disease	0
GSM4066427	embryo;respiratory system	normal control	1.05121		GSM3071045	respiratory system	lung disease	1.58696
GSM4066428	embryo;respiratory system	normal control	1.37624		GSM3071046	respiratory system	lung disease	0.135617
GSM4066429	embryo;respiratory system	normal control	1.91214		GSM3071047	respiratory system	lung disease	0.0897202
GSM4066430	embryo;respiratory system	normal control	0.365625		GSM3071048	respiratory system	lung disease	0
GSM4066431	embryo;respiratory system	normal control	0.343134		GSM3071049	respiratory system	lung disease	0
GSM4066432	embryo;respiratory system	normal control	0.323788		GSM3071050	respiratory system	lung disease	0
GSM4138194	serosa;respiratory system	normal control	0.0472222		GSM3071051	respiratory system	lung disease	0
GSM4138195	serosa;respiratory system	normal control	0		GSM3071052	respiratory system	lung disease	0
GSM4138196	serosa;respiratory system	normal control	0		GSM3071053	respiratory system	lung disease	0
GSM4138197	serosa;respiratory system	normal control	0		GSM3071054	respiratory system	lung disease	0
GSM4138208	serosa;respiratory system	normal control	0		GSM3071055	respiratory system	lung disease	4.13273
GSM4138209	serosa;respiratory system	normal control	0		GSM3071056	respiratory system	lung disease	0
GSM4138210	serosa;respiratory system	normal control	0		GSM3071057	respiratory system	lung disease	0
GSM4138211	serosa;respiratory system	normal control	0		GSM3071058	respiratory system	lung disease	0
GSM4391726	respiratory system	chronic obstructive pulmonary disease (COPD)	0.143176		GSM3071059	respiratory system	lung disease	0
GSM4391727	respiratory system	chronic obstructive pulmonary disease (COPD)	0.116955		GSM3071060	respiratory system	lung disease	0
GSM4391728	respiratory system	chronic obstructive pulmonary disease (COPD)	0.153596		GSM3071061	respiratory system	lung disease	0
GSM4391729	respiratory system	chronic obstructive pulmonary disease (COPD)	0.156551		GSM3071062	respiratory system	lung disease	0
GSM4391730	respiratory system	chronic obstructive pulmonary disease (COPD)	0.051621		GSM3071063	respiratory system	lung disease	0
GSM4391731	respiratory system	chronic obstructive pulmonary disease (COPD)	0.191104		GSM3071064	respiratory system	lung disease	0
GSM4391732	respiratory system	chronic obstructive pulmonary disease (COPD)	0.208165		GSM3071065	respiratory system	lung disease	0
GSM4391733	respiratory system	chronic obstructive pulmonary disease (COPD)	0.0707854		GSM3071066	respiratory system	lung disease	0
GSM4391734	respiratory system	chronic obstructive pulmonary disease (COPD)	0.393039		GSM3071067	respiratory system	lung disease	0
GSM4391735	respiratory system	chronic obstructive pulmonary disease (COPD)	0.329423		GSM3071068	respiratory system	lung disease	0
GSM4391736	respiratory system	chronic obstructive pulmonary disease (COPD)	0.210252		GSM3071069	respiratory system	lung disease	0
GSM4391737	respiratory system	chronic obstructive pulmonary disease (COPD)	0.213331		GSM3071070	respiratory system	lung disease	0
GSM4391738	respiratory system	chronic obstructive pulmonary disease (COPD)	0.157635		GSM3071071	respiratory system	lung disease	0
GSM4391739	respiratory system	chronic obstructive pulmonary disease (COPD)	0.328926		GSM3071072	respiratory system	lung disease	0
GSM4391740	respiratory system	chronic obstructive pulmonary disease (COPD)	0.0688828		GSM3071073	respiratory system	lung disease	0
GSM4391741	respiratory system	chronic obstructive pulmonary disease (COPD)	0.22467		GSM3071074	respiratory system	lung disease	0
GSM4391750	respiratory system	asthma	0.106434		GSM3071075	respiratory system	lung disease	0
GSM4391751	respiratory system	asthma	0		GSM3071076	respiratory system	lung disease	0
GSM4391752	respiratory system	asthma	0		GSM3071077	respiratory system	lung disease	0.169427
GSM4391753	respiratory system	asthma	0.077981		GSM3071078	respiratory system	lung disease	0
GSM4391754	respiratory system	asthma	0.0196173		GSM3071079	respiratory system	lung disease	0
GSM4391755	respiratory system	asthma	0.0627566		GSM3071080	respiratory system	lung disease	0
GSM4391756	respiratory system	asthma	0.0189499		GSM3071081	respiratory system	lung disease	0
GSM4391757	respiratory system	asthma	0.0374434		GSM3071082	respiratory system	lung disease	0
GSM4391758	respiratory system	asthma	0.186058		GSM3071083	respiratory system	lung disease	0
GSM4391759	respiratory system	asthma	0.191533		GSM3071084	respiratory system	lung disease	0
GSM4391760	respiratory system	asthma	0.361334		GSM3071085	respiratory system	lung disease	0
GSM4391761	respiratory system	asthma	0.324483		GSM3071086	respiratory system	lung disease	0
GSM4391762	respiratory system	asthma	0.13853		GSM3071087	respiratory system	lung disease	0
GSM4391763	respiratory system	asthma	0.24524		GSM3071088	respiratory system	lung disease	0
GSM4391764	respiratory system	asthma	0.175013		GSM3071089	respiratory system	lung disease	0
GSM4391765	respiratory system	asthma	0.323593		GSM3071090	respiratory system	lung disease	0
GSM4391774	respiratory system	chronic obstructive pulmonary disease (COPD)	0.0667536		GSM3071091	respiratory system	lung disease	0
GSM4391775	respiratory system	chronic obstructive pulmonary disease (COPD)	0.0643241		GSM3071092	respiratory system	lung disease	0
GSM4391776	respiratory system	chronic obstructive pulmonary disease (COPD)	0.253822		GSM3071093	respiratory system	lung disease	0
GSM4391777	respiratory system	chronic obstructive pulmonary disease (COPD)	0.19736		GSM3071094	respiratory system	lung disease	0
GSM4391778	respiratory system	chronic obstructive pulmonary disease (COPD)	0.146912		GSM3071095	respiratory system	lung disease	0
GSM4391779	respiratory system	chronic obstructive pulmonary disease (COPD)	0.12303		GSM3071096	respiratory system	lung disease	0
GSM4391780	respiratory system	chronic obstructive pulmonary disease (COPD)	0.230168		GSM3071097	respiratory system	lung disease	0
GSM4391781	respiratory system	chronic obstructive pulmonary disease (COPD)	0.116305		GSM3071098	respiratory system	lung disease	0
GSM4391782	respiratory system	asthma	0.317566		GSM3071099	respiratory system	lung disease	0
GSM4391783	respiratory system	asthma	0.40184		GSM3071100	respiratory system	lung disease	0
GSM4391784	respiratory system	asthma	0.27062		GSM3071101	respiratory system	lung disease	0
GSM4391785	respiratory system	asthma	0.506607		GSM3071102	respiratory system	lung disease	0
GSM4391786	respiratory system	asthma	0.209402		GSM3071103	respiratory system	lung disease	0
GSM4391787	respiratory system	asthma	0.460069		GSM3071104	respiratory system	lung disease	0
GSM4391788	respiratory system	asthma	0.309439		GSM3071105	respiratory system	lung disease	0
GSM4391789	respiratory system	asthma	0.117984		GSM3071106	respiratory system	lung disease	0
GSM4391790	respiratory system	chronic obstructive pulmonary disease (COPD)	0.1323		GSM3071107	respiratory system	lung disease	0
GSM4391791	respiratory system	chronic obstructive pulmonary disease (COPD)	0.209657		GSM3071108	respiratory system	lung disease	0.125338
GSM4391792	respiratory system	chronic obstructive pulmonary disease (COPD)	0.177126		GSM3071109	respiratory system	lung disease	0
GSM4391793	respiratory system	chronic obstructive pulmonary disease (COPD)	0.103384		GSM3071110	respiratory system	lung disease	0
GSM4391794	respiratory system	chronic obstructive pulmonary disease (COPD)	0.10113		GSM3071111	respiratory system	lung disease	0
GSM4391795	respiratory system	chronic obstructive pulmonary disease (COPD)	0.106732		GSM3071112	respiratory system	lung disease	0
GSM4391796	respiratory system	chronic obstructive pulmonary disease (COPD)	0		GSM3071113	respiratory system	lung disease	0
GSM4391797	respiratory system	chronic obstructive pulmonary disease (COPD)	0.0249761		GSM3071114	respiratory system	lung disease	0
GSM4391798	respiratory system	asthma	0.0208648		GSM3071115	respiratory system	lung disease	0
GSM4391799	respiratory system	asthma	0.17167		GSM3071116	respiratory system	lung disease	0
GSM4391800	respiratory system	asthma	0.242511		GSM3071117	respiratory system	lung disease	0
GSM4391801	respiratory system	asthma	0.171798		GSM3071118	respiratory system	lung disease	0
GSM4391802	respiratory system	asthma	0.11648		GSM3071119	respiratory system	lung disease	0
GSM4391803	respiratory system	asthma	0.241903		GSM3071120	respiratory system	lung disease	0
GSM4391804	respiratory system	asthma	0.147716		GSM3071121	respiratory system	lung disease	0
GSM4391805	respiratory system	asthma	0.0612013		GSM3071122	respiratory system	lung disease	0
GSM4391806	respiratory system	chronic obstructive pulmonary disease (COPD)	0.0899738		GSM3071123	respiratory system	lung disease	0
GSM4391807	respiratory system	chronic obstructive pulmonary disease (COPD)	0.630773		GSM3071124	respiratory system	lung disease	0
GSM4391808	respiratory system	chronic obstructive pulmonary disease (COPD)	0.462739		GSM3071125	respiratory system	lung disease	0
GSM4391809	respiratory system	chronic obstructive pulmonary disease (COPD)	0.0778743		GSM3071126	respiratory system	lung disease	0
GSM4391810	respiratory system	chronic obstructive pulmonary disease (COPD)	0.209187		GSM3071127	respiratory system	lung disease	0
GSM4391811	respiratory system	chronic obstructive pulmonary disease (COPD)	0.322197		GSM3071128	respiratory system	lung disease	0
GSM4391812	respiratory system	chronic obstructive pulmonary disease (COPD)	0.596979		GSM3071129	respiratory system	lung disease	0
GSM4391813	respiratory system	chronic obstructive pulmonary disease (COPD)	0.334693		GSM3071130	respiratory system	lung disease	0
GSM4391838	respiratory system	asthma	0.0314075		GSM3071131	respiratory system	lung disease	0
GSM4391839	respiratory system	asthma	0		GSM3071132	respiratory system	lung disease	0
GSM4391840	respiratory system	asthma	0.031846		GSM3071133	respiratory system	lung disease	0
GSM4391841	respiratory system	asthma	0.239326		GSM3071134	respiratory system	lung disease	0
GSM4391842	respiratory system	asthma	0.0916726		GSM3071135	respiratory system	lung disease	0
GSM4391843	respiratory system	asthma	0		GSM3071136	respiratory system	lung disease	0
GSM4391844	respiratory system	asthma	0.0383562		GSM3071137	respiratory system	lung disease	0
GSM4391845	respiratory system	asthma	0		GSM3071138	respiratory system	lung disease	0
GSM4432378	respiratory system	normal control	0.533567		GSM3071139	respiratory system	lung disease	0
GSM4432379	respiratory system	normal control	0.554078		GSM3071140	respiratory system	lung disease	0
GSM4432380	respiratory system	normal control	0.556892		GSM3071141	respiratory system	lung disease	0
GSM4432381	respiratory system	normal control	0.330752		GSM3071142	respiratory system	lung disease	0
GSM4432382	respiratory system	normal control	0.620658		GSM3071143	respiratory system	lung disease	0
GSM4432383	respiratory system	normal control	0.46287		GSM3071144	respiratory system	lung disease	0
GSM4462363	respiratory system	normal control	0.342847		GSM3071145	respiratory system	lung disease	0
GSM4462364	respiratory system	normal control	0.419202		GSM3071146	respiratory system	lung disease	0
GSM4462365	respiratory system	normal control	0.729301		GSM3071147	respiratory system	lung disease	0
GSM4462366	respiratory system	normal control	0.329883		GSM3071148	respiratory system	lung disease	0
GSM4462367	respiratory system	normal control	0.226632		GSM3071149	respiratory system	lung disease	0
GSM4462368	respiratory system	normal control	0.418643		GSM3071150	respiratory system	lung disease	0
GSM4462369	respiratory system	normal control	0.430313		GSM3071151	respiratory system	lung disease	0.105954
GSM4462370	respiratory system	normal control	0.117239		GSM3099428	respiratory system	normal control	0.242677
GSM4462371	respiratory system	normal control	0.205638		GSM3099429	respiratory system	normal control	0.102309
GSM4462372	respiratory system	normal control	0.460217		GSM3099430	respiratory system	normal control	0.0621411
GSM4462373	respiratory system	normal control	0.7547		GSM3099431	respiratory system	normal control	0.130989
GSM4462374	respiratory system	normal control	0.325875		GSM3099432	respiratory system	normal control	0.151667
GSM4462375	respiratory system	normal control	0.494718		GSM3099433	respiratory system	normal control	0.211593
GSM4462376	respiratory system	normal control	0.506378		GSM3099434	respiratory system	normal control	0.219624
GSM4462377	respiratory system	normal control	0.311219		GSM3099435	respiratory system	normal control	0.159147
GSM4462378	respiratory system	normal control	0.284481		GSM3099436	respiratory system	normal control	0
GSM4462379	respiratory system	normal control	0.615506		GSM3099437	respiratory system	normal control	0.0341128
GSM4462380	respiratory system	normal control	0.542402		GSM3099438	respiratory system	normal control	0.105389
GSM4495277	respiratory system	asthma	0.285297		GSM3099439	respiratory system	normal control	0.0603134
GSM4495278	respiratory system	asthma	0.283833		GSM3099440	respiratory system	normal control	0.0928315
GSM4495279	respiratory system	asthma	0.177868		GSM3099441	respiratory system	normal control	0.069812
GSM4495280	respiratory system	asthma	0.328554		GSM3099442	respiratory system	normal control	0
GSM4495281	respiratory system	asthma	0.13767		GSM3099443	respiratory system	normal control	0.0664773
GSM4495282	respiratory system	asthma	0.177943		GSM3099444	respiratory system	normal control	0.15556
GSM4495283	respiratory system	asthma	0.189046		GSM3099445	respiratory system	normal control	0.0745621
GSM4495284	respiratory system	asthma	0.185793		GSM3099446	respiratory system	normal control	0.0438937
GSM4495285	respiratory system	asthma	0.0967688		GSM3099447	respiratory system	normal control	0.0424063
GSM4495286	respiratory system	asthma	0.202923		GSM3099448	respiratory system	normal control	0.121773
GSM4495287	respiratory system	asthma	0.195589		GSM3099449	respiratory system	normal control	0.157248
GSM4495288	respiratory system	asthma	0.23837		GSM3099450	respiratory system	normal control	0.0270951
GSM4495289	respiratory system	asthma	0.107946		GSM3099451	respiratory system	normal control	0.0410771
GSM4495290	respiratory system	asthma	0.064719		GSM3417892	embryo;respiratory system	normal control	0.610479
GSM4495291	respiratory system	asthma	0.15551		GSM3417893	embryo;respiratory system	normal control	0.830688
GSM4495292	respiratory system	asthma	0.132489		GSM3417894	embryo;respiratory system	normal control	1.24379
GSM4495293	respiratory system	asthma	0.173498		GSM3417895	embryo;respiratory system	normal control	0
GSM4495294	respiratory system	asthma	0.229528		GSM3417896	embryo;respiratory system	normal control	0
GSM4495295	respiratory system	asthma	0.262864		GSM3417897	embryo;respiratory system	normal control	0
GSM4495296	respiratory system	asthma	0.186653		GSM3417898	embryo;respiratory system	normal control	0
GSM4495297	respiratory system	asthma	0.341555		GSM3417899	embryo;respiratory system	normal control	0.0418139
GSM4495298	respiratory system	asthma	0.0356445		GSM3417900	embryo;respiratory system	normal control	0.885843
GSM4495299	respiratory system	asthma	0.292311		GSM3417901	embryo;respiratory system	normal control	0.522924
GSM4495300	respiratory system	asthma	0.0839716		GSM3417902	embryo;respiratory system	normal control	0.585107
GSM4495301	respiratory system	asthma	0.261345		GSM3417903	embryo;respiratory system	normal control	0.426153
GSM4495302	respiratory system	asthma	0.245496		GSM3417904	embryo;respiratory system	normal control	0.178738
GSM4495303	respiratory system	asthma	0.48662		GSM3417905	embryo;respiratory system	normal control	0.484635
GSM4495304	respiratory system	asthma	0.187181		GSM3417906	embryo;respiratory system	normal control	0.5792
GSM4495305	respiratory system	asthma	0.130557		GSM3417907	embryo;respiratory system	normal control	0.700606
GSM4495306	respiratory system	asthma	0.144232		GSM3417912	embryo;respiratory system	normal control	0.0415063
GSM4495307	respiratory system	asthma	0.423083		GSM3417913	embryo;respiratory system	normal control	0.108819
GSM4495308	respiratory system	asthma	0.311935		GSM3417914	embryo;respiratory system	normal control	0.221154
GSM4495309	respiratory system	asthma	0.144665		GSM3417915	embryo;respiratory system	normal control	0.918126
GSM4495310	respiratory system	asthma	0.273512		GSM3417916	embryo;respiratory system	normal control	0
GSM4495311	respiratory system	asthma	0.140386		GSM3417917	embryo;respiratory system	normal control	0
GSM4495312	respiratory system	asthma	0.181227		GSM3417918	embryo;respiratory system	normal control	0.865097
GSM4495313	respiratory system	asthma	0.202255		GSM3417919	embryo;respiratory system	normal control	2.08514
GSM4495314	respiratory system	asthma	0.103338		GSM3595493	respiratory system	pulmonary arterial hypertension (PAH)	0
GSM4495315	respiratory system	asthma	0.177563		GSM3595494	respiratory system	pulmonary arterial hypertension (PAH)	0.0075414
GSM4495316	respiratory system	asthma	0.201519		GSM3595495	respiratory system	pulmonary arterial hypertension (PAH)	0.0081388
GSM4495317	respiratory system	asthma	0.153335		GSM3595496	respiratory system	pulmonary arterial hypertension (PAH)	0.00839406
GSM4495318	respiratory system	asthma	0.0694271		GSM3595497	respiratory system	pulmonary arterial hypertension (PAH)	0.0088921
GSM4495319	respiratory system	asthma	0.171329		GSM3595498	respiratory system	pulmonary arterial hypertension (PAH)	0.0264062
GSM4495320	respiratory system	asthma	0.140042		GSM3595499	respiratory system	pulmonary arterial hypertension (PAH)	0.00796546
GSM4495321	respiratory system	asthma	0.0950347		GSM3595500	respiratory system	pulmonary arterial hypertension (PAH)	0
GSM4495322	respiratory system	asthma	0.262142		GSM3595501	respiratory system	pulmonary arterial hypertension (PAH)	0.0330296
GSM4495323	respiratory system	asthma	0.150795		GSM3818004	embryo;respiratory system	normal control	0.108496
GSM4495324	respiratory system	asthma	0.230518		GSM3818005	embryo;respiratory system	normal control	0.693401
GSM4495325	respiratory system	asthma	0.397129		GSM3818006	embryo;respiratory system	normal control	1.02801
GSM4495326	respiratory system	asthma	0.267927		GSM3818007	embryo;respiratory system	normal control	2.10248
GSM4495327	respiratory system	asthma	0.338305		GSM3818011	embryo;respiratory system	normal control	7.14107
GSM4495328	respiratory system	asthma	0.110223		GSM3818012	embryo;respiratory system	normal control	7.03335
GSM4495329	respiratory system	asthma	0.124125		GSM3818013	embryo;respiratory system	normal control	6.83007
GSM4495330	respiratory system	asthma	0.125525		GSM4066427	embryo;respiratory system	normal control	0.863275
GSM4495331	respiratory system	asthma	0.181427		GSM4066428	embryo;respiratory system	normal control	1.13726
GSM4495332	respiratory system	asthma	0.159203		GSM4066429	embryo;respiratory system	normal control	1.57114
GSM4495333	respiratory system	asthma	0.143995		GSM4066430	embryo;respiratory system	normal control	0.301343
GSM4495334	respiratory system	asthma	0.429019		GSM4066431	embryo;respiratory system	normal control	0.282407
GSM4495335	respiratory system	asthma	0.158086		GSM4066432	embryo;respiratory system	normal control	0.268078
GSM4495336	respiratory system	asthma	0.271204		GSM4117476	respiratory system	normal control	0
GSM4495337	respiratory system	asthma	0.214727		GSM4117478	respiratory system	normal control	0.0148215
GSM4495338	respiratory system	asthma	0.190351		GSM4117479	respiratory system	normal control	0.00962357
GSM4495339	respiratory system	asthma	0.292044		GSM4117481	respiratory system	normal control	0.155932
GSM4495340	respiratory system	asthma	0.2133		GSM4117649	respiratory system	normal control	0.117562
GSM4495341	respiratory system	asthma	0.0879635		GSM4117651	respiratory system	normal control	0.0412149
GSM4495342	respiratory system	asthma	0.174744		GSM4117661	respiratory system	normal control	0.0561389
GSM4495343	respiratory system	asthma	0.182784		GSM4117663	respiratory system	normal control	0.0720417
GSM4495344	respiratory system	asthma	0.168864		GSM4117664	respiratory system	normal control	0.0594117
GSM4495345	respiratory system	asthma	0.132953		GSM4117666	respiratory system	normal control	0.042478
GSM4495346	respiratory system	asthma	0.17805		GSM4117667	respiratory system	normal control	0.346965
GSM4495347	respiratory system	asthma	0.119483		GSM4117669	respiratory system	normal control	0.293936
GSM4495348	respiratory system	asthma	0.149624		GSM4117670	respiratory system	normal control	0.156324
GSM4495349	respiratory system	asthma	0.527377		GSM4117672	respiratory system	normal control	0.078938
GSM4495350	respiratory system	asthma	0.189963		GSM4117673	respiratory system	normal control	0.0720508
GSM4495351	respiratory system	asthma	0.301995		GSM4117675	respiratory system	normal control	0.0657786
GSM4495352	respiratory system	asthma	0.0939015		GSM4117676	respiratory system	normal control	0.0461152
GSM4495353	respiratory system	asthma	0.117353		GSM4117678	respiratory system	normal control	0.0555635
GSM4495354	respiratory system	asthma	0.135363		GSM4117682	respiratory system	normal control	0.0814737
GSM4495355	respiratory system	asthma	0.473478		GSM4117684	respiratory system	normal control	0.0704435
GSM4495356	respiratory system	asthma	0.328853		GSM4117906	respiratory system	normal control	0.0117041
GSM4495357	respiratory system	asthma	0.173995		GSM4117908	respiratory system	normal control	0.01791
GSM4495358	respiratory system	asthma	0.523181		GSM4117970	respiratory system	normal control	6.30358
GSM4495359	respiratory system	asthma	0.286837		GSM4117972	respiratory system	normal control	7.77078
GSM4495360	respiratory system	asthma	0.279588		GSM4118027	respiratory system	normal control	1.46186
GSM4495361	respiratory system	asthma	0.324452		GSM4118029	respiratory system	normal control	1.17356
GSM4495362	respiratory system	asthma	0.276245		GSM4138194	serosa;respiratory system	normal control	0.0395361
GSM4495363	respiratory system	asthma	0.208896		GSM4138195	serosa;respiratory system	normal control	0
GSM4495364	respiratory system	asthma	0.21839		GSM4138196	serosa;respiratory system	normal control	0
GSM4495365	respiratory system	asthma	0.166494		GSM4138197	serosa;respiratory system	normal control	0
GSM4495366	respiratory system	asthma	0.13543		GSM4138208	serosa;respiratory system	normal control	0
GSM4559205	respiratory system	normal control	0		GSM4138209	serosa;respiratory system	normal control	0
GSM4559206	respiratory system	normal control	0		GSM4138210	serosa;respiratory system	normal control	0
GSM4559207	respiratory system	normal control	0.0857584		GSM4138211	serosa;respiratory system	normal control	0
GSM4563043	respiratory system	normal control	0.0911959		GSM4278327	serosa;respiratory system	chronic cough	0
GSM4563044	respiratory system	normal control	0.111934		GSM4278328	serosa;respiratory system	chronic cough	0
GSM4563045	respiratory system	normal control	0.14565		GSM4278329	serosa;respiratory system	chronic cough	0
GSM4563046	respiratory system	normal control	0.485521		GSM4278330	serosa;respiratory system	chronic cough	0
GSM4563047	respiratory system	normal control	0.520902		GSM4278331	serosa;respiratory system	chronic cough	0
GSM4563048	respiratory system	normal control	0.515315		GSM4278332	serosa;respiratory system	wheezing	0
GSM4765035	respiratory system	idiopathic pulmonary fibrosis	0		GSM4278333	serosa;respiratory system	wheezing	0
GSM4765036	respiratory system	idiopathic pulmonary fibrosis	0		GSM4278334	serosa;respiratory system	wheezing	0
GSM4765037	respiratory system	idiopathic pulmonary fibrosis	0		GSM4308709	respiratory system	normal control	0.0172042
GSM4809681	respiratory system	normal control	0.227293		GSM4308710	respiratory system	normal control	0
GSM4809682	respiratory system	normal control	0.324654		GSM4308711	respiratory system	normal control	0.027789
GSM4809683	respiratory system	asthma	0.276286		GSM4308712	respiratory system	normal control	0.0416002
GSM4809684	respiratory system	asthma	0.326457		GSM4308713	respiratory system	normal control	0.098689
GSM4809685	respiratory system	asthma	0.288805		GSM4308714	respiratory system	normal control	0.0293089
GSM4809686	respiratory system	asthma	0.313735		GSM4308715	respiratory system	normal control	0.0283304
GSM4809687	respiratory system	asthma	0.191862		GSM4308716	respiratory system	normal control	0.0201614
GSM4809688	respiratory system	asthma	0.29178		GSM4308717	respiratory system	normal control	0.0138643
GSM4809689	respiratory system	asthma	0.260932		GSM4308718	respiratory system	normal control	0.0163098
GSM4809690	respiratory system	normal control	0.146575		GSM4308719	respiratory system	normal control	0
GSM4809691	respiratory system	asthma	0.58839		GSM4308720	respiratory system	normal control	0
GSM4809692	respiratory system	asthma	0.160138		GSM4308721	respiratory system	normal control	0
GSM4809693	respiratory system	asthma	0.295929		GSM4308722	respiratory system	normal control	0.016358
GSM4809694	respiratory system	normal control	0.0862934		GSM4308723	respiratory system	normal control	0
GSM4809695	respiratory system	normal control	0.197295		GSM4308724	respiratory system	normal control	0.0556904
GSM4809696	respiratory system	asthma	0.327923		GSM4319306	respiratory system	asthma	0
GSM4809697	respiratory system	asthma	0.181277		GSM4319308	respiratory system	asthma	0
GSM4809698	respiratory system	asthma	0.199365		GSM4319312	respiratory system	asthma	0
GSM4809699	respiratory system	asthma	0.374143		GSM4319313	respiratory system	asthma	0
GSM4809700	respiratory system	asthma	0.350472		GSM4319318	respiratory system	asthma	0.117662
GSM4809701	respiratory system	asthma	0.241904		GSM4319320	respiratory system	asthma	0.262048
GSM4809702	respiratory system	asthma	0.163651		GSM4319323	respiratory system	asthma	0
GSM4809703	respiratory system	asthma	0.246273		GSM4319328	respiratory system	asthma	0
GSM4809704	respiratory system	asthma	0.225904		GSM4319340	respiratory system	asthma	0
GSM4809705	respiratory system	asthma	0.300387		GSM4319346	respiratory system	asthma	0.0718789
GSM4809706	respiratory system	asthma	0.519149		GSM4319348	respiratory system	asthma	0.298061
GSM4809707	respiratory system	asthma	0.430624		GSM4319362	respiratory system	asthma	0.413124
GSM4809708	respiratory system	asthma	0.226461		GSM4319363	respiratory system	asthma	0.360228
GSM4809709	respiratory system	asthma	0.22048		GSM4319370	respiratory system	asthma	0
GSM4809710	respiratory system	asthma	0.242386		GSM4319371	respiratory system	asthma	0
GSM4809711	respiratory system	asthma	0.29898		GSM4319373	respiratory system	asthma	0.0697783
GSM4809712	respiratory system	asthma	0.264533		GSM4319378	respiratory system	asthma	0.152297
GSM4809713	respiratory system	asthma	0.399614		GSM4319379	respiratory system	asthma	0
GSM4809714	respiratory system	asthma	0.239581		GSM4319387	respiratory system	asthma	0.051843
GSM4809715	respiratory system	normal control	0.292026		GSM4319394	respiratory system	asthma	0
GSM4809716	respiratory system	asthma	0.200396		GSM4319397	respiratory system	asthma	0
GSM4809717	respiratory system	normal control	0.169571		GSM4319405	respiratory system	asthma	0
GSM4809718	respiratory system	asthma	0.251249		GSM4319408	respiratory system	asthma	0
GSM4809719	respiratory system	asthma	0.452462		GSM4319409	respiratory system	asthma	0.258834
GSM4809720	respiratory system	asthma	0.266671		GSM4319413	respiratory system	asthma	0
GSM4809721	respiratory system	asthma	0.241898		GSM4319418	respiratory system	asthma	0.134782
GSM4809722	respiratory system	asthma	0.314468		GSM4319421	respiratory system	asthma	0
GSM4809723	respiratory system	asthma	0.285923		GSM4319424	respiratory system	asthma	0.667255
GSM4809724	respiratory system	asthma	0.532098		GSM4319425	respiratory system	asthma	0
GSM4809725	respiratory system	asthma	0.302208		GSM4319427	respiratory system	asthma	0.971478
GSM4809726	respiratory system	asthma	0.14426		GSM4319429	respiratory system	asthma	1.31562
GSM4809727	respiratory system	normal control	0.0522047		GSM4319432	respiratory system	asthma	0.261999
GSM4809728	respiratory system	asthma	0.576405		GSM4319433	respiratory system	asthma	0
GSM4809729	respiratory system	asthma	0.592116		GSM4319437	respiratory system	asthma	0
GSM4809730	respiratory system	asthma	0.42347		GSM4319439	respiratory system	asthma	0
GSM4809731	respiratory system	asthma	0.482489		GSM4319441	respiratory system	asthma	0.0647289
GSM4809732	respiratory system	normal control	0.207674		GSM4319442	respiratory system	asthma	0
GSM4809733	respiratory system	asthma	0.230185		GSM4319450	respiratory system	asthma	0
GSM4809734	respiratory system	asthma	0.66986		GSM4319452	respiratory system	asthma	0
GSM4809735	respiratory system	normal control	0.619869		GSM4319454	respiratory system	asthma	0.309946
GSM4809736	respiratory system	asthma	0.685727		GSM4319455	respiratory system	asthma	0.0512258
GSM4809737	respiratory system	asthma	0.342174		GSM4319456	respiratory system	asthma	0
GSM4809738	respiratory system	asthma	0.216149		GSM4319457	respiratory system	asthma	0.104399
GSM4809739	respiratory system	normal control	0.244439		GSM4319460	respiratory system	asthma	0.172466
GSM4809740	respiratory system	normal control	0.164411		GSM4319464	respiratory system	asthma	0
GSM4809741	respiratory system	normal control	0.177159		GSM4319465	respiratory system	asthma	0.189388
GSM4809742	respiratory system	asthma	0.461345		GSM4319466	respiratory system	asthma	0.0561421
GSM4809743	respiratory system	normal control	0.155894		GSM4319469	respiratory system	asthma	0
GSM4809744	respiratory system	normal control	0.352213		GSM4319471	respiratory system	asthma	0.0510067
GSM4809745	respiratory system	normal control	0.129813		GSM4319472	respiratory system	asthma	0.0985069
GSM4809746	respiratory system	asthma	0.161937		GSM4319473	respiratory system	asthma	0.0512252
GSM4809747	respiratory system	normal control	0.0955714		GSM4319475	respiratory system	asthma	0
					GSM4319476	respiratory system	asthma	0.176858
					GSM4319484	respiratory system	asthma	0.359645
					GSM4319486	respiratory system	asthma	0
					GSM4319487	respiratory system	asthma	0
					GSM4319489	respiratory system	asthma	0
					GSM4319493	respiratory system	asthma	0.196415
					GSM4319495	respiratory system	asthma	0
					GSM4319501	respiratory system	asthma	0.64365
					GSM4319504	respiratory system	asthma	0
					GSM4319508	respiratory system	asthma	0.324369
					GSM4319509	respiratory system	asthma	0
					GSM4319510	respiratory system	asthma	0
					GSM4319514	respiratory system	asthma	0.207424
					GSM4319516	respiratory system	asthma	0.0769701
					GSM4319524	respiratory system	asthma	0
					GSM4319525	respiratory system	asthma	0.464804
					GSM4319526	respiratory system	asthma	0
					GSM4319527	respiratory system	asthma	0.0658831
					GSM4319528	respiratory system	asthma	0
					GSM4319530	respiratory system	asthma	0
					GSM4319531	respiratory system	asthma	0
					GSM4319535	respiratory system	asthma	0
					GSM4319540	respiratory system	asthma	0.0984506
					GSM4319550	respiratory system	asthma	0
					GSM4319551	respiratory system	asthma	0.265999
					GSM4319552	respiratory system	asthma	0.494658
					GSM4319556	respiratory system	asthma	0
					GSM4319557	respiratory system	asthma	0.0559165
					GSM4319563	respiratory system	asthma	0
					GSM4319564	respiratory system	asthma	0
					GSM4319567	respiratory system	asthma	0
					GSM4319574	respiratory system	asthma	0
					GSM4319584	respiratory system	asthma	0
					GSM4319589	respiratory system	asthma	0
					GSM4319595	respiratory system	asthma	0.366707
					GSM4319600	respiratory system	asthma	0.134807
					GSM4319601	respiratory system	asthma	0.0459306
					GSM4319602	respiratory system	asthma	0
					GSM4319603	respiratory system	asthma	0
					GSM4319605	respiratory system	asthma	0.298905
					GSM4319609	respiratory system	asthma	0.114185
					GSM4319611	respiratory system	asthma	0
					GSM4319617	respiratory system	asthma	0
					GSM4319619	respiratory system	asthma	0.110442
					GSM4319621	respiratory system	asthma	0
					GSM4319631	respiratory system	asthma	0
					GSM4319641	respiratory system	asthma	0
					GSM4319643	respiratory system	asthma	0
					GSM4319645	respiratory system	asthma	0
					GSM4319650	respiratory system	asthma	0.0909705
					GSM4319652	respiratory system	asthma	0
					GSM4391726	respiratory system	chronic obstructive pulmonary disease (COPD)	0.111179
					GSM4391727	respiratory system	chronic obstructive pulmonary disease (COPD)	0.10037
					GSM4391728	respiratory system	chronic obstructive pulmonary disease (COPD)	0.114802
					GSM4391729	respiratory system	chronic obstructive pulmonary disease (COPD)	0.134126
					GSM4391730	respiratory system	chronic obstructive pulmonary disease (COPD)	0.0294824
					GSM4391731	respiratory system	chronic obstructive pulmonary disease (COPD)	0.162357
					GSM4391732	respiratory system	chronic obstructive pulmonary disease (COPD)	0.176038
					GSM4391733	respiratory system	chronic obstructive pulmonary disease (COPD)	0.0584147
					GSM4391734	respiratory system	chronic obstructive pulmonary disease (COPD)	0.333354
					GSM4391735	respiratory system	chronic obstructive pulmonary disease (COPD)	0.263733
					GSM4391736	respiratory system	chronic obstructive pulmonary disease (COPD)	0.179936
					GSM4391737	respiratory system	chronic obstructive pulmonary disease (COPD)	0.16817
					GSM4391738	respiratory system	chronic obstructive pulmonary disease (COPD)	0.136064
					GSM4391739	respiratory system	chronic obstructive pulmonary disease (COPD)	0.289331
					GSM4391740	respiratory system	chronic obstructive pulmonary disease (COPD)	0.0440046
					GSM4391741	respiratory system	chronic obstructive pulmonary disease (COPD)	0.190883
					GSM4391750	respiratory system	asthma	0.0917014
					GSM4391751	respiratory system	asthma	0
					GSM4391752	respiratory system	asthma	0
					GSM4391753	respiratory system	asthma	0.0709713
					GSM4391754	respiratory system	asthma	0.0168842
					GSM4391755	respiratory system	asthma	0.053492
					GSM4391756	respiratory system	asthma	0.0161498
					GSM4391757	respiratory system	asthma	0.0318243
					GSM4391758	respiratory system	asthma	0.162618
					GSM4391759	respiratory system	asthma	0.164117
					GSM4391760	respiratory system	asthma	0.318839
					GSM4391761	respiratory system	asthma	0.285799
					GSM4391762	respiratory system	asthma	0.121227
					GSM4391763	respiratory system	asthma	0.189321
					GSM4391764	respiratory system	asthma	0.151949
					GSM4391765	respiratory system	asthma	0.264346
					GSM4391774	respiratory system	chronic obstructive pulmonary disease (COPD)	0.0573714
					GSM4391775	respiratory system	chronic obstructive pulmonary disease (COPD)	0.0560104
					GSM4391776	respiratory system	chronic obstructive pulmonary disease (COPD)	0.204973
					GSM4391777	respiratory system	chronic obstructive pulmonary disease (COPD)	0.169812
					GSM4391778	respiratory system	chronic obstructive pulmonary disease (COPD)	0.127286
					GSM4391779	respiratory system	chronic obstructive pulmonary disease (COPD)	0.105581
					GSM4391780	respiratory system	chronic obstructive pulmonary disease (COPD)	0.200453
					GSM4391781	respiratory system	chronic obstructive pulmonary disease (COPD)	0.103352
					GSM4391782	respiratory system	asthma	0.243227
					GSM4391783	respiratory system	asthma	0.350896
					GSM4391784	respiratory system	asthma	0.215616
					GSM4391785	respiratory system	asthma	0.44324
					GSM4391786	respiratory system	asthma	0.181162
					GSM4391787	respiratory system	asthma	0.402792
					GSM4391788	respiratory system	asthma	0.266836
					GSM4391789	respiratory system	asthma	0.101487
					GSM4391790	respiratory system	chronic obstructive pulmonary disease (COPD)	0.112819
					GSM4391791	respiratory system	chronic obstructive pulmonary disease (COPD)	0.180038
					GSM4391792	respiratory system	chronic obstructive pulmonary disease (COPD)	0.151557
					GSM4391793	respiratory system	chronic obstructive pulmonary disease (COPD)	0.0878568
					GSM4391794	respiratory system	chronic obstructive pulmonary disease (COPD)	0.0436346
					GSM4391795	respiratory system	chronic obstructive pulmonary disease (COPD)	0.09253
					GSM4391796	respiratory system	chronic obstructive pulmonary disease (COPD)	0
					GSM4391797	respiratory system	chronic obstructive pulmonary disease (COPD)	0.0212454
					GSM4391798	respiratory system	asthma	0.018172
					GSM4391799	respiratory system	asthma	0.14674
					GSM4391800	respiratory system	asthma	0.210755
					GSM4391801	respiratory system	asthma	0.148525
					GSM4391802	respiratory system	asthma	0.100721
					GSM4391803	respiratory system	asthma	0.206902
					GSM4391804	respiratory system	asthma	0.12792
					GSM4391805	respiratory system	asthma	0.0529148
					GSM4391806	respiratory system	chronic obstructive pulmonary disease (COPD)	0.0778319
					GSM4391807	respiratory system	chronic obstructive pulmonary disease (COPD)	0.525802
					GSM4391808	respiratory system	chronic obstructive pulmonary disease (COPD)	0.400925
					GSM4391809	respiratory system	chronic obstructive pulmonary disease (COPD)	0.0501397
					GSM4391810	respiratory system	chronic obstructive pulmonary disease (COPD)	0.182561
					GSM4391811	respiratory system	chronic obstructive pulmonary disease (COPD)	0.259926
					GSM4391812	respiratory system	chronic obstructive pulmonary disease (COPD)	0.492017
					GSM4391813	respiratory system	chronic obstructive pulmonary disease (COPD)	0.282378
					GSM4391838	respiratory system	asthma	0.0277929
					GSM4391839	respiratory system	asthma	0
					GSM4391840	respiratory system	asthma	0.0283642
					GSM4391841	respiratory system	asthma	0.21361
					GSM4391842	respiratory system	asthma	0.0824955
					GSM4391843	respiratory system	asthma	0
					GSM4391844	respiratory system	asthma	0.0347726
					GSM4391845	respiratory system	asthma	0
					GSM4432378	respiratory system	normal control	0.445577
					GSM4432379	respiratory system	normal control	0.463659
					GSM4432380	respiratory system	normal control	0.468602
					GSM4432381	respiratory system	normal control	0.276727
					GSM4432382	respiratory system	normal control	0.512887
					GSM4432383	respiratory system	normal control	0.390356
					GSM4462363	respiratory system	normal control	0.281481
					GSM4462364	respiratory system	normal control	0.349888
					GSM4462365	respiratory system	normal control	0.622165
					GSM4462366	respiratory system	normal control	0.336835
					GSM4462367	respiratory system	normal control	0.189609
					GSM4462368	respiratory system	normal control	0.347085
					GSM4462369	respiratory system	normal control	0.356935
					GSM4462370	respiratory system	normal control	0.0970241
					GSM4462371	respiratory system	normal control	0.194219
					GSM4462372	respiratory system	normal control	0.442385
					GSM4462373	respiratory system	normal control	0.63109
					GSM4462374	respiratory system	normal control	0.330657
					GSM4462375	respiratory system	normal control	0.49582
					GSM4462376	respiratory system	normal control	0.455739
					GSM4462377	respiratory system	normal control	0.261041
					GSM4462378	respiratory system	normal control	0.237336
					GSM4462379	respiratory system	normal control	0.518363
					GSM4462380	respiratory system	normal control	0.459902
					GSM4495277	respiratory system	asthma	0.261368
					GSM4495278	respiratory system	asthma	0.237951
					GSM4495279	respiratory system	asthma	0.169029
					GSM4495280	respiratory system	asthma	0.290686
					GSM4495281	respiratory system	asthma	0.139835
					GSM4495282	respiratory system	asthma	0.149596
					GSM4495283	respiratory system	asthma	0.160014
					GSM4495284	respiratory system	asthma	0.147213
					GSM4495285	respiratory system	asthma	0.0814419
					GSM4495286	respiratory system	asthma	0.156751
					GSM4495287	respiratory system	asthma	0.156583
					GSM4495288	respiratory system	asthma	0.206473
					GSM4495289	respiratory system	asthma	0.105585
					GSM4495290	respiratory system	asthma	0.0782683
					GSM4495291	respiratory system	asthma	0.132463
					GSM4495292	respiratory system	asthma	0.120564
					GSM4495293	respiratory system	asthma	0.167348
					GSM4495294	respiratory system	asthma	0.201556
					GSM4495295	respiratory system	asthma	0.221984
					GSM4495296	respiratory system	asthma	0.154405
					GSM4495297	respiratory system	asthma	0.293579
					GSM4495298	respiratory system	asthma	0.0300669
					GSM4495299	respiratory system	asthma	0.246227
					GSM4495300	respiratory system	asthma	0.0571368
					GSM4495301	respiratory system	asthma	0.22784
					GSM4495302	respiratory system	asthma	0.192043
					GSM4495303	respiratory system	asthma	0.421741
					GSM4495304	respiratory system	asthma	0.16557
					GSM4495305	respiratory system	asthma	0.117404
					GSM4495306	respiratory system	asthma	0.10198
					GSM4495307	respiratory system	asthma	0.371577
					GSM4495308	respiratory system	asthma	0.259946
					GSM4495309	respiratory system	asthma	0.122107
					GSM4495310	respiratory system	asthma	0.23828
					GSM4495311	respiratory system	asthma	0.117354
					GSM4495312	respiratory system	asthma	0.152752
					GSM4495313	respiratory system	asthma	0.16269
					GSM4495314	respiratory system	asthma	0.0866055
					GSM4495315	respiratory system	asthma	0.155142
					GSM4495316	respiratory system	asthma	0.177474
					GSM4495317	respiratory system	asthma	0.129378
					GSM4495318	respiratory system	asthma	0.0581947
					GSM4495319	respiratory system	asthma	0.144766
					GSM4495320	respiratory system	asthma	0.124131
					GSM4495321	respiratory system	asthma	0.0804667
					GSM4495322	respiratory system	asthma	0.233313
					GSM4495323	respiratory system	asthma	0.120946
					GSM4495324	respiratory system	asthma	0.215087
					GSM4495325	respiratory system	asthma	0.366881
					GSM4495326	respiratory system	asthma	0.220154
					GSM4495327	respiratory system	asthma	0.272755
					GSM4495328	respiratory system	asthma	0.0790514
					GSM4495329	respiratory system	asthma	0.120111
					GSM4495330	respiratory system	asthma	0.114467
					GSM4495331	respiratory system	asthma	0.153317
					GSM4495332	respiratory system	asthma	0.148758
					GSM4495333	respiratory system	asthma	0.127797
					GSM4495334	respiratory system	asthma	0.367776
					GSM4495335	respiratory system	asthma	0.141474
					GSM4495336	respiratory system	asthma	0.250766
					GSM4495337	respiratory system	asthma	0.217442
					GSM4495338	respiratory system	asthma	0.158517
					GSM4495339	respiratory system	asthma	0.235717
					GSM4495340	respiratory system	asthma	0.192619
					GSM4495341	respiratory system	asthma	0.0814322
					GSM4495342	respiratory system	asthma	0.133116
					GSM4495343	respiratory system	asthma	0.175352
					GSM4495344	respiratory system	asthma	0.150398
					GSM4495345	respiratory system	asthma	0.111003
					GSM4495346	respiratory system	asthma	0.152505
					GSM4495347	respiratory system	asthma	0.101122
					GSM4495348	respiratory system	asthma	0.117612
					GSM4495349	respiratory system	asthma	0.472028
					GSM4495350	respiratory system	asthma	0.158567
					GSM4495351	respiratory system	asthma	0.278492
					GSM4495352	respiratory system	asthma	0.087622
					GSM4495353	respiratory system	asthma	0.100252
					GSM4495354	respiratory system	asthma	0.11469
					GSM4495355	respiratory system	asthma	0.422415
					GSM4495356	respiratory system	asthma	0.31048
					GSM4495357	respiratory system	asthma	0.146649
					GSM4495358	respiratory system	asthma	0.471859
					GSM4495359	respiratory system	asthma	0.228205
					GSM4495360	respiratory system	asthma	0.257996
					GSM4495361	respiratory system	asthma	0.303882
					GSM4495362	respiratory system	asthma	0.237993
					GSM4495363	respiratory system	asthma	0.195783
					GSM4495364	respiratory system	asthma	0.182769
					GSM4495365	respiratory system	asthma	0.156845
					GSM4495366	respiratory system	asthma	0.125086
					GSM4559205	respiratory system	normal control	0
					GSM4559206	respiratory system	normal control	0
					GSM4559207	respiratory system	normal control	0.0796344
					GSM4563043	respiratory system	normal control	0.0774572
					GSM4563044	respiratory system	normal control	0.095306
					GSM4563045	respiratory system	normal control	0.123479
					GSM4563046	respiratory system	normal control	0.421274
					GSM4563047	respiratory system	normal control	0.450574
					GSM4563048	respiratory system	normal control	0.448885
					GSM4594795	respiratory system	asthma	0.0580195
					GSM4594796	respiratory system	asthma	0.3603
					GSM4594797	respiratory system	asthma	0.0634156
					GSM4594798	respiratory system	asthma	0.20257
					GSM4594799	respiratory system	asthma	0.222064
					GSM4594800	respiratory system	asthma	0.0672386
					GSM4594801	respiratory system	asthma	0.189654
					GSM4594802	respiratory system	asthma	0.0975323
					GSM4594803	respiratory system	asthma	0.253704
					GSM4594804	respiratory system	asthma	0.0620766
					GSM4594805	respiratory system	asthma	0.0673273
					GSM4594806	respiratory system	asthma	0.0628686
					GSM4594807	respiratory system	asthma	0.346627
					GSM4594808	respiratory system	asthma	0.0603987
					GSM4594809	respiratory system	asthma	0.221977
					GSM4594810	respiratory system	asthma	0.109584
					GSM4594811	respiratory system	asthma	0.268288
					GSM4594812	respiratory system	asthma	0.494309
					GSM4594813	respiratory system	asthma	0.148566
					GSM4594814	respiratory system	asthma	0.122293
					GSM4594815	respiratory system	asthma	0.231293
					GSM4594816	respiratory system	asthma	0.0705345
					GSM4594817	respiratory system	asthma	0.201731
					GSM4594818	respiratory system	asthma	0.0413207
					GSM4594819	respiratory system	asthma	0.323177
					GSM4594820	respiratory system	asthma	0.168953
					GSM4594821	respiratory system	asthma	0.105559
					GSM4594822	respiratory system	asthma	0.221515
					GSM4594823	respiratory system	asthma	0.217037
					GSM4594824	respiratory system	asthma	0.365481
					GSM4594825	respiratory system	asthma	0.0702813
					GSM4594826	respiratory system	asthma	0.215923
					GSM4594827	respiratory system	asthma	0.140121
					GSM4594828	respiratory system	asthma	0.19708
					GSM4594829	respiratory system	asthma	0.0830524
					GSM4594830	respiratory system	asthma	0.0741875
					GSM4594831	respiratory system	asthma	0.835867
					GSM4594832	respiratory system	asthma	0.0686312
					GSM4594833	respiratory system	asthma	0.239382
					GSM4594834	respiratory system	asthma	0.150484
					GSM4594835	respiratory system	asthma	0.159043
					GSM4594836	respiratory system	asthma	0.143527
					GSM4594837	respiratory system	asthma	0.405537
					GSM4594838	respiratory system	asthma	0.0699449
					GSM4594839	respiratory system	asthma	0.175596
					GSM4594840	respiratory system	asthma	0.0611185
					GSM4594841	respiratory system	asthma	0.540586
					GSM4594842	respiratory system	asthma	0.26037
					GSM4594843	respiratory system	asthma	0.244312
					GSM4594844	respiratory system	asthma	0.0853028
					GSM4594845	respiratory system	asthma	0.199566
					GSM4594846	respiratory system	asthma	0.0666242
					GSM4594847	respiratory system	asthma	0.145177
					GSM4594848	respiratory system	asthma	0.0740919
					GSM4594849	respiratory system	asthma	0.176167
					GSM4594850	respiratory system	asthma	0.110309
					GSM4594851	respiratory system	asthma	0.156892
					GSM4594852	respiratory system	asthma	0.130529
					GSM4594853	respiratory system	asthma	0.381383
					GSM4594854	respiratory system	asthma	0.359525
					GSM4594855	respiratory system	asthma	0.296536
					GSM4594856	respiratory system	asthma	0.0747676
					GSM4594857	respiratory system	asthma	0.137179
					GSM4594858	respiratory system	asthma	0.223134
					GSM4594859	respiratory system	asthma	0.138366
					GSM4594860	respiratory system	asthma	0.0681191
					GSM4594861	respiratory system	asthma	0.0567742
					GSM4594862	respiratory system	asthma	0.00980445
					GSM4594863	respiratory system	asthma	0.0850912
					GSM4594864	respiratory system	asthma	0.242218
					GSM4594865	respiratory system	asthma	0.0850971
					GSM4594866	respiratory system	asthma	0.154575
					GSM4594867	respiratory system	asthma	0.467739
					GSM4594868	respiratory system	asthma	0.103634
					GSM4594869	respiratory system	asthma	0.325895
					GSM4594870	respiratory system	asthma	0.314885
					GSM4594871	respiratory system	asthma	0.171401
					GSM4594872	respiratory system	asthma	0.184957
					GSM4594873	respiratory system	asthma	0.198932
					GSM4594874	respiratory system	asthma	0.286262
					GSM4594875	respiratory system	asthma	0.211739
					GSM4594876	respiratory system	asthma	0.234974
					GSM4594877	respiratory system	asthma	0.118398
					GSM4594878	respiratory system	asthma	0.44055
					GSM4594879	respiratory system	asthma	0.111195
					GSM4594880	respiratory system	asthma	0.0545857
					GSM4594881	respiratory system	asthma	0.138627
					GSM4594882	respiratory system	asthma	0.396423
					GSM4594883	respiratory system	asthma	0.0839063
					GSM4594884	respiratory system	asthma	0.250936
					GSM4594885	respiratory system	asthma	0.268467
					GSM4594886	respiratory system	asthma	0.0924518
					GSM4594887	respiratory system	asthma	0.236743
					GSM4594888	respiratory system	asthma	0.0941121
					GSM4594889	respiratory system	asthma	0.0572293
					GSM4594890	respiratory system	asthma	0.152138
					GSM4594891	respiratory system	asthma	0.537303
					GSM4594892	respiratory system	asthma	0.0750544
					GSM4594893	respiratory system	asthma	0.133274
					GSM4594894	respiratory system	asthma	0.110878
					GSM4594895	respiratory system	asthma	0.132349
					GSM4594896	respiratory system	asthma	0.137882
					GSM4594897	respiratory system	asthma	0.140837
					GSM4594898	respiratory system	asthma	0.252744
					GSM4594899	respiratory system	asthma	0.286829
					GSM4594900	respiratory system	asthma	0.204316
					GSM4594901	respiratory system	asthma	0.0405184
					GSM4594902	respiratory system	asthma	0.14425
					GSM4594903	respiratory system	asthma	0.0395789
					GSM4594904	respiratory system	asthma	0.227482
					GSM4594905	respiratory system	asthma	0.0871544
					GSM4594906	respiratory system	asthma	0.18074
					GSM4594907	respiratory system	asthma	0.048603
					GSM4594908	respiratory system	asthma	0.0657312
					GSM4594909	respiratory system	asthma	0.0612757
					GSM4594910	respiratory system	asthma	0.181084
					GSM4594911	respiratory system	asthma	0.176624
					GSM4594912	respiratory system	asthma	0.390426
					GSM4594913	respiratory system	asthma	0.0148308
					GSM4594914	respiratory system	asthma	0.210434
					GSM4594915	respiratory system	asthma	0.101818
					GSM4594916	respiratory system	asthma	0.0312905
					GSM4594917	respiratory system	asthma	0.108463
					GSM4594918	respiratory system	asthma	0.157058
					GSM4594919	respiratory system	asthma	0.267655
					GSM4594920	respiratory system	asthma	0.142917
					GSM4594921	respiratory system	asthma	0.118854
					GSM4594922	respiratory system	asthma	0.17269
					GSM4594923	respiratory system	asthma	0.222594
					GSM4594924	respiratory system	asthma	0.223026
					GSM4594925	respiratory system	asthma	0.221277
					GSM4594926	respiratory system	asthma	0.0599403
					GSM4594927	respiratory system	asthma	0.473012
					GSM4594928	respiratory system	asthma	0
					GSM4594929	respiratory system	asthma	0.299284
					GSM4594930	respiratory system	asthma	0.0307191
					GSM4594931	respiratory system	asthma	0.0141218
					GSM4594932	respiratory system	asthma	0.244037
					GSM4594933	respiratory system	asthma	0.203691
					GSM4594934	respiratory system	asthma	0.131913
					GSM4594935	respiratory system	asthma	0.16892
					GSM4594936	respiratory system	asthma	0.117665
					GSM4594937	respiratory system	asthma	0.174847
					GSM4594938	respiratory system	asthma	0.309858
					GSM4594939	respiratory system	asthma	0.224057
					GSM4594940	respiratory system	asthma	0.152098
					GSM4594941	respiratory system	asthma	0.0562974
					GSM4594942	respiratory system	asthma	0.128421
					GSM4594943	respiratory system	asthma	0.228574
					GSM4594944	respiratory system	asthma	0.141071
					GSM4594945	respiratory system	asthma	0.163823
					GSM4594946	respiratory system	asthma	0.194661
					GSM4594947	respiratory system	asthma	0.0899784
					GSM4594948	respiratory system	asthma	0.332272
					GSM4594949	respiratory system	asthma	0.519286
					GSM4594950	respiratory system	asthma	0.149169
					GSM4594951	respiratory system	asthma	0.064428
					GSM4594952	respiratory system	asthma	0.31131
					GSM4594953	respiratory system	asthma	0.103293
					GSM4594954	respiratory system	asthma	0.0527226
					GSM4594955	respiratory system	asthma	0.144063
					GSM4594956	respiratory system	asthma	0.302161
					GSM4594957	respiratory system	asthma	0.0956141
					GSM4594958	respiratory system	asthma	0.0578892
					GSM4594959	respiratory system	asthma	0.161486
					GSM4594960	respiratory system	asthma	0.182611
					GSM4594961	respiratory system	asthma	0.0934466
					GSM4594962	respiratory system	asthma	0.926562
					GSM4594963	respiratory system	asthma	0.094079
					GSM4594964	respiratory system	asthma	0.276375
					GSM4594965	respiratory system	asthma	0.310794
					GSM4594966	respiratory system	asthma	0.135426
					GSM4594967	respiratory system	asthma	0.15646
					GSM4594968	respiratory system	asthma	0.33896
					GSM4594969	respiratory system	asthma	0.241629
					GSM4594970	respiratory system	asthma	0.125787
					GSM4594971	respiratory system	asthma	0.1726
					GSM4594972	respiratory system	asthma	0.454421
					GSM4594973	respiratory system	asthma	0.134816
					GSM4594974	respiratory system	asthma	0.212641
					GSM4594975	respiratory system	asthma	0.250079
					GSM4594976	respiratory system	asthma	0.105021
					GSM4594977	respiratory system	asthma	0.0914601
					GSM4594978	respiratory system	asthma	1.0131
					GSM4594979	respiratory system	asthma	0.0957026
					GSM4594980	respiratory system	asthma	0.177023
					GSM4594981	respiratory system	asthma	0.114031
					GSM4594982	respiratory system	asthma	0.434079
					GSM4594983	respiratory system	asthma	0.0699167
					GSM4594984	respiratory system	asthma	0.0298643
					GSM4594985	respiratory system	asthma	0.100408
					GSM4594986	respiratory system	asthma	0.283075
					GSM4594987	respiratory system	asthma	0.14019
					GSM4594988	respiratory system	asthma	0.132844
					GSM4594989	respiratory system	asthma	0.13306
					GSM4594990	respiratory system	asthma	0.0843516
					GSM4594991	respiratory system	asthma	0.13561
					GSM4594992	respiratory system	asthma	0.202014
					GSM4594993	respiratory system	asthma	0.552867
					GSM4594994	respiratory system	asthma	0.147578
					GSM4594995	respiratory system	asthma	0.152772
					GSM4594996	respiratory system	asthma	0.301277
					GSM4594997	respiratory system	asthma	0.301515
					GSM4594998	respiratory system	asthma	0.19706
					GSM4594999	respiratory system	asthma	0.0512533
					GSM4595000	respiratory system	asthma	0.124172
					GSM4595001	respiratory system	asthma	0.104452
					GSM4595002	respiratory system	asthma	0.446602
					GSM4595003	respiratory system	asthma	0.327313
					GSM4595004	respiratory system	asthma	0.210661
					GSM4595005	respiratory system	asthma	0.0279493
					GSM4595006	respiratory system	asthma	0.448652
					GSM4595007	respiratory system	asthma	0.147514
					GSM4595008	respiratory system	asthma	0.0953013
					GSM4595009	respiratory system	asthma	0.107654
					GSM4595010	respiratory system	asthma	0.395392
					GSM4595011	respiratory system	asthma	0.383848
					GSM4595012	respiratory system	asthma	0.53285
					GSM4595013	respiratory system	asthma	0.0680604
					GSM4595014	respiratory system	asthma	0.235739
					GSM4595015	respiratory system	asthma	0.646955
					GSM4595016	respiratory system	asthma	0.107291
					GSM4595017	respiratory system	asthma	0.128046
					GSM4595018	respiratory system	asthma	0.260932
					GSM4595019	respiratory system	asthma	0.211435
					GSM4595020	respiratory system	asthma	0.3392
					GSM4595021	respiratory system	asthma	0.740954
					GSM4595022	respiratory system	asthma	0.102777
					GSM4595023	respiratory system	asthma	0.225774
					GSM4595024	respiratory system	asthma	0.527783
					GSM4595025	respiratory system	asthma	0.275331
					GSM4595026	respiratory system	asthma	0.900437
					GSM4595027	respiratory system	asthma	0.113591
					GSM4595028	respiratory system	asthma	0.21641
					GSM4595029	respiratory system	asthma	0.228285
					GSM4595030	respiratory system	asthma	0.324798
					GSM4595031	respiratory system	asthma	0.718263
					GSM4595032	respiratory system	asthma	0.445865
					GSM4595033	respiratory system	asthma	0.188528
					GSM4595034	respiratory system	asthma	0.198959
					GSM4595035	respiratory system	asthma	0.13063
					GSM4595036	respiratory system	asthma	0.616669
					GSM4595037	respiratory system	asthma	0.42507
					GSM4595038	respiratory system	asthma	0.232313
					GSM4595039	respiratory system	asthma	0.172562
					GSM4595040	respiratory system	asthma	0.343755
					GSM4595041	respiratory system	asthma	0.110434
					GSM4595042	respiratory system	asthma	0.173895
					GSM4595043	respiratory system	asthma	0.221024
					GSM4595044	respiratory system	asthma	0.0994351
					GSM4595045	respiratory system	asthma	0.0611961
					GSM4595046	respiratory system	asthma	0.0383071
					GSM4595047	respiratory system	asthma	0.120755
					GSM4595048	respiratory system	asthma	0.197287
					GSM4595049	respiratory system	asthma	0.169986
					GSM4595050	respiratory system	asthma	0.746981
					GSM4595051	respiratory system	asthma	0.0868552
					GSM4595052	respiratory system	asthma	0.0559495
					GSM4595053	respiratory system	asthma	0.110086
					GSM4595054	respiratory system	asthma	0.0279078
					GSM4595055	respiratory system	asthma	0.184817
					GSM4595056	respiratory system	asthma	0.0848966
					GSM4595057	respiratory system	asthma	0.233194
					GSM4595058	respiratory system	asthma	0.152302
					GSM4595059	respiratory system	asthma	0.135108
					GSM4595060	respiratory system	asthma	0.105343
					GSM4595061	respiratory system	asthma	0.209183
					GSM4595062	respiratory system	asthma	0.347069
					GSM4595063	respiratory system	asthma	0.101641
					GSM4595064	respiratory system	asthma	0.178087
					GSM4595065	respiratory system	asthma	0.242031
					GSM4595066	respiratory system	asthma	0.520402
					GSM4595067	respiratory system	asthma	0.337808
					GSM4595068	respiratory system	asthma	0.201085
					GSM4595069	respiratory system	asthma	0.291062
					GSM4595070	respiratory system	asthma	0.122893
					GSM4595071	respiratory system	asthma	0.030325
					GSM4595072	respiratory system	asthma	0.161849
					GSM4595073	respiratory system	asthma	0.105877
					GSM4595074	respiratory system	asthma	0.265072
					GSM4595075	respiratory system	asthma	0.144329
					GSM4595076	respiratory system	asthma	0.157142
					GSM4595077	respiratory system	asthma	0.229221
					GSM4595078	respiratory system	asthma	0.143697
					GSM4595079	respiratory system	asthma	0.0699107
					GSM4595080	respiratory system	asthma	0.139399
					GSM4595081	respiratory system	asthma	0.233853
					GSM4595082	respiratory system	asthma	0.173452
					GSM4595083	respiratory system	asthma	0.28569
					GSM4595084	respiratory system	asthma	0.331018
					GSM4595085	respiratory system	asthma	0.328252
					GSM4595086	respiratory system	asthma	0.123018
					GSM4595087	respiratory system	asthma	0.0635804
					GSM4595088	respiratory system	asthma	0.113151
					GSM4595089	respiratory system	asthma	0.0877371
					GSM4595090	respiratory system	asthma	0.429382
					GSM4595091	respiratory system	asthma	0.0884804
					GSM4595092	respiratory system	asthma	0.418674
					GSM4595093	respiratory system	asthma	0.311099
					GSM4595094	respiratory system	asthma	0.0453204
					GSM4595095	respiratory system	asthma	0.222045
					GSM4595096	respiratory system	asthma	0.194311
					GSM4595097	respiratory system	asthma	0.415643
					GSM4595098	respiratory system	asthma	0.517413
					GSM4595099	respiratory system	asthma	0.0884321
					GSM4595100	respiratory system	asthma	0.34027
					GSM4595101	respiratory system	asthma	0.289855
					GSM4595102	respiratory system	asthma	0.350636
					GSM4595103	respiratory system	asthma	0.176787
					GSM4595104	respiratory system	asthma	0.0773936
					GSM4595105	respiratory system	asthma	0.249309
					GSM4595106	respiratory system	asthma	0.284597
					GSM4595107	respiratory system	asthma	0.268212
					GSM4595108	respiratory system	asthma	0.273931
					GSM4595109	respiratory system	asthma	0.13285
					GSM4595110	respiratory system	asthma	0.139113
					GSM4595111	respiratory system	asthma	0.828531
					GSM4595112	respiratory system	asthma	0.235483
					GSM4595113	respiratory system	asthma	0.450438
					GSM4595114	respiratory system	asthma	0.200536
					GSM4595115	respiratory system	asthma	0.65943
					GSM4595116	respiratory system	asthma	0.459091
					GSM4595117	respiratory system	asthma	0.503297
					GSM4595118	respiratory system	asthma	0.0555464
					GSM4595119	respiratory system	asthma	0.0564082
					GSM4595120	respiratory system	asthma	0.425883
					GSM4595121	respiratory system	asthma	0.255833
					GSM4595122	respiratory system	asthma	0.444684
					GSM4595123	respiratory system	asthma	0.282816
					GSM4595124	respiratory system	asthma	0.749206
					GSM4595125	respiratory system	asthma	0.408271
					GSM4595126	respiratory system	asthma	0.0561791
					GSM4595127	respiratory system	asthma	0.20063
					GSM4595128	respiratory system	asthma	0.221524
					GSM4595129	respiratory system	asthma	0.0965792
					GSM4595130	respiratory system	asthma	0.0798689
					GSM4595131	respiratory system	asthma	0.110156
					GSM4595132	respiratory system	asthma	0.230845
					GSM4595133	respiratory system	asthma	0.332057
					GSM4595134	respiratory system	asthma	0.407885
					GSM4595135	respiratory system	asthma	0.203725
					GSM4595136	respiratory system	asthma	0.109837
					GSM4595137	respiratory system	asthma	0.305599
					GSM4595138	respiratory system	asthma	0.290524
					GSM4595139	respiratory system	asthma	0.0808556
					GSM4595140	respiratory system	asthma	0.0400392
					GSM4595141	respiratory system	asthma	0.212079
					GSM4595142	respiratory system	asthma	0.152342
					GSM4595143	respiratory system	asthma	0.0787392
					GSM4595144	respiratory system	asthma	0.160887
					GSM4595145	respiratory system	asthma	0.37975
					GSM4595146	respiratory system	asthma	0.49225
					GSM4595147	respiratory system	asthma	0.128802
					GSM4595148	respiratory system	asthma	0.124751
					GSM4595149	respiratory system	asthma	0.142288
					GSM4595150	respiratory system	asthma	0.136429
					GSM4595151	respiratory system	asthma	0.137921
					GSM4595152	respiratory system	asthma	0.135864
					GSM4595153	respiratory system	asthma	0.14902
					GSM4595154	respiratory system	asthma	0.305182
					GSM4595155	respiratory system	asthma	0.0490433
					GSM4595156	respiratory system	asthma	1.06969
					GSM4595157	respiratory system	asthma	0.175989
					GSM4595158	respiratory system	asthma	0.453062
					GSM4595159	respiratory system	asthma	0.534621
					GSM4595160	respiratory system	asthma	0.0753311
					GSM4595161	respiratory system	asthma	0.111181
					GSM4595162	respiratory system	asthma	1.5341
					GSM4595163	respiratory system	asthma	0.211504
					GSM4595164	respiratory system	asthma	0.169725
					GSM4595165	respiratory system	asthma	0.113048
					GSM4595166	respiratory system	asthma	0.299977
					GSM4595167	respiratory system	asthma	0.139266
					GSM4595168	respiratory system	asthma	0.199853
					GSM4595169	respiratory system	asthma	0.152459
					GSM4595170	respiratory system	asthma	0.271325
					GSM4595171	respiratory system	asthma	0.119827
					GSM4595172	respiratory system	asthma	1.49804
					GSM4595173	respiratory system	asthma	0.161591
					GSM4595174	respiratory system	asthma	0.0316189
					GSM4595175	respiratory system	asthma	0.32059
					GSM4595176	respiratory system	asthma	0.405855
					GSM4595177	respiratory system	asthma	0.142681
					GSM4595178	respiratory system	asthma	0.228589
					GSM4595179	respiratory system	asthma	0.0968285
					GSM4595180	respiratory system	asthma	0.0650231
					GSM4595181	respiratory system	asthma	0.0902522
					GSM4595182	respiratory system	asthma	0.540436
					GSM4595183	respiratory system	asthma	0.284824
					GSM4595184	respiratory system	asthma	0.676467
					GSM4595185	respiratory system	asthma	0.202414
					GSM4595186	respiratory system	asthma	0.358899
					GSM4595187	respiratory system	asthma	0.0462491
					GSM4595188	respiratory system	asthma	0.202964
					GSM4595189	respiratory system	asthma	0.341283
					GSM4595190	respiratory system	asthma	0.655107
					GSM4595191	respiratory system	asthma	0.476181
					GSM4595192	respiratory system	asthma	0.582878
					GSM4595193	respiratory system	asthma	0.519829
					GSM4595194	respiratory system	asthma	0.283454
					GSM4595195	respiratory system	asthma	0.234129
					GSM4595196	respiratory system	asthma	0.0449655
					GSM4595197	respiratory system	asthma	0.1162
					GSM4595198	respiratory system	asthma	0.414414
					GSM4595199	respiratory system	asthma	1.74599
					GSM4595200	respiratory system	asthma	0.370772
					GSM4595201	respiratory system	asthma	0.0843532
					GSM4595202	respiratory system	asthma	0.0950754
					GSM4595203	respiratory system	asthma	0.144685
					GSM4595204	respiratory system	asthma	0.220267
					GSM4595205	respiratory system	asthma	0.080107
					GSM4595206	respiratory system	asthma	0.0594387
					GSM4595207	respiratory system	asthma	0.232728
					GSM4595208	respiratory system	asthma	0.127851
					GSM4595209	respiratory system	asthma	0.191485
					GSM4595210	respiratory system	asthma	0.125296
					GSM4595211	respiratory system	asthma	0.426573
					GSM4595212	respiratory system	asthma	0.0807187
					GSM4595213	respiratory system	asthma	0.116491
					GSM4595214	respiratory system	asthma	0.180911
					GSM4595215	respiratory system	asthma	0.0448795
					GSM4595216	respiratory system	asthma	0.0921979
					GSM4595217	respiratory system	asthma	0.134332
					GSM4595218	respiratory system	normal control	0.140802
					GSM4595219	respiratory system	normal control	0.3113
					GSM4595220	respiratory system	normal control	0.0909594
					GSM4595221	respiratory system	normal control	0.200805
					GSM4595222	respiratory system	asthma	0.205173
					GSM4595223	respiratory system	asthma	0.209983
					GSM4595224	respiratory system	normal control	0.223964
					GSM4595225	respiratory system	normal control	0.20991
					GSM4595226	respiratory system	normal control	0.733702
					GSM4595227	respiratory system	normal control	0.168583
					GSM4595228	respiratory system	normal control	0.0613436
					GSM4595229	respiratory system	normal control	0.14417
					GSM4595230	respiratory system	asthma	0.0695513
					GSM4595231	respiratory system	normal control	0.168628
					GSM4595232	respiratory system	normal control	0.139224
					GSM4595233	respiratory system	normal control	0.12764
					GSM4595234	respiratory system	normal control	0.211692
					GSM4595236	respiratory system	normal control	0.198042
					GSM4595238	respiratory system	normal control	0.0676407
					GSM4595240	respiratory system	normal control	0.102959
					GSM4595242	respiratory system	normal control	0.0763779
					GSM4595244	respiratory system	normal control	0.100126
					GSM4595246	respiratory system	normal control	0.0630878
					GSM4595248	respiratory system	normal control	0.212845
					GSM4595251	respiratory system	normal control	0.239808
					GSM4595252	respiratory system	normal control	0.154163
					GSM4595253	respiratory system	normal control	0.197474
					GSM4595254	respiratory system	normal control	0.0992788
					GSM4595255	respiratory system	normal control	0.168434
					GSM4595256	respiratory system	normal control	0.349364
					GSM4595257	respiratory system	normal control	0.177374
					GSM4595258	respiratory system	normal control	0.0817856
					GSM4595259	respiratory system	normal control	0.180198
					GSM4595260	respiratory system	normal control	0.0618869
					GSM4595261	respiratory system	normal control	0.0542101
					GSM4595262	respiratory system	normal control	0.203786
					GSM4595263	respiratory system	normal control	0.28038
					GSM4595264	respiratory system	asthma	0.0651902
					GSM4595265	respiratory system	normal control	0.133595
					GSM4595266	respiratory system	asthma	0.166985
					GSM4595267	respiratory system	normal control	0.175918
					GSM4595268	respiratory system	normal control	0.0853257
					GSM4595269	respiratory system	normal control	0.111028
					GSM4595270	respiratory system	normal control	0.0881553
					GSM4595271	respiratory system	normal control	0.250832
					GSM4595272	respiratory system	normal control	0.139173
					GSM4595273	respiratory system	normal control	0.0992746
					GSM4595274	respiratory system	normal control	0.0875132
					GSM4595275	respiratory system	normal control	0.0834751
					GSM4595276	respiratory system	normal control	0.102574
					GSM4595277	respiratory system	normal control	0.138996
					GSM4595278	respiratory system	normal control	0.205354
					GSM4595279	respiratory system	normal control	0.363587
					GSM4595280	respiratory system	normal control	0.103091
					GSM4595281	respiratory system	normal control	0.802253
					GSM4595282	respiratory system	normal control	0.536684
					GSM4595283	respiratory system	normal control	0.0703313
					GSM4595284	respiratory system	asthma	0.0670973
					GSM4595285	respiratory system	normal control	0.122152
					GSM4595286	respiratory system	normal control	0.0958923
					GSM4595287	respiratory system	asthma	0.103852
					GSM4595288	respiratory system	normal control	0.0674184
					GSM4595289	respiratory system	normal control	0.346321
					GSM4595290	respiratory system	normal control	0.460093
					GSM4595291	respiratory system	normal control	0.142232
					GSM4595292	respiratory system	normal control	0.217178
					GSM4595293	respiratory system	normal control	0
					GSM4595294	respiratory system	asthma	0.134144
					GSM4595295	respiratory system	normal control	0.538095
					GSM4595296	respiratory system	normal control	0.336312
					GSM4595297	respiratory system	normal control	0.50725
					GSM4595298	respiratory system	normal control	0.122021
					GSM4595299	respiratory system	normal control	0.0845397
					GSM4595300	respiratory system	normal control	0.176224
					GSM4595301	respiratory system	normal control	0.166106
					GSM4595302	respiratory system	normal control	0.102571
					GSM4595303	respiratory system	normal control	0.0326618
					GSM4595304	respiratory system	normal control	0.0912858
					GSM4595305	respiratory system	normal control	0.0620721
					GSM4595306	respiratory system	normal control	0.0201982
					GSM4595307	respiratory system	normal control	0.135605
					GSM4595308	respiratory system	normal control	0.127321
					GSM4595309	respiratory system	normal control	0.0825636
					GSM4595310	respiratory system	asthma	0.0722894
					GSM4595311	respiratory system	normal control	0.0430242
					GSM4595312	respiratory system	normal control	0.106835
					GSM4595313	respiratory system	normal control	0.104783
					GSM4595314	respiratory system	normal control	0.635424
					GSM4595315	respiratory system	normal control	0.55029
					GSM4595316	respiratory system	normal control	0.443036
					GSM4595317	respiratory system	normal control	0.220202
					GSM4595318	respiratory system	normal control	0.188597
					GSM4595319	respiratory system	normal control	0.235363
					GSM4595320	respiratory system	normal control	0.140107
					GSM4595321	respiratory system	normal control	0.0858628
					GSM4595322	respiratory system	normal control	0.142958
					GSM4595323	respiratory system	normal control	0.137209
					GSM4595324	respiratory system	normal control	0.094765
					GSM4595325	respiratory system	normal control	0.101108
					GSM4595326	respiratory system	normal control	0.143114
					GSM4595327	respiratory system	asthma	0.122341
					GSM4595328	respiratory system	normal control	0.225109
					GSM4595329	respiratory system	normal control	0.405504
					GSM4595330	respiratory system	normal control	0.205764
					GSM4595331	respiratory system	normal control	0.290932
					GSM4595332	respiratory system	normal control	0.161803
					GSM4595333	respiratory system	normal control	0.126304
					GSM4595334	respiratory system	normal control	0.318536
					GSM4595335	respiratory system	normal control	0.117673
					GSM4595336	respiratory system	normal control	0.180624
					GSM4595337	respiratory system	normal control	0.14093
					GSM4595338	respiratory system	normal control	0.12838
					GSM4595339	respiratory system	normal control	0.154045
					GSM4595340	respiratory system	normal control	0.454041
					GSM4595341	respiratory system	normal control	0.683529
					GSM4595342	respiratory system	normal control	0.0788601
					GSM4595343	respiratory system	normal control	0.181038
					GSM4595344	respiratory system	normal control	0.224607
					GSM4595345	respiratory system	normal control	0.0812605
					GSM4595346	respiratory system	normal control	0.179035
					GSM4595347	respiratory system	normal control	0.127039
					GSM4595348	respiratory system	normal control	0.0509357
					GSM4595349	respiratory system	normal control	0
					GSM4595350	respiratory system	normal control	0.0677742
					GSM4595351	respiratory system	normal control	0.122535
					GSM4595352	respiratory system	normal control	0.016269
					GSM4595353	respiratory system	normal control	0.303735
					GSM4595354	respiratory system	normal control	0.131382
					GSM4595355	respiratory system	normal control	0.0423286
					GSM4595356	respiratory system	normal control	0.138667
					GSM4595357	respiratory system	asthma	0.481459
					GSM4595358	respiratory system	normal control	0.0952876
					GSM4595359	respiratory system	normal control	0.0567945
					GSM4595360	respiratory system	normal control	0.1554
					GSM4595361	respiratory system	normal control	0.0740632
					GSM4595362	respiratory system	normal control	0.0973087
					GSM4595363	respiratory system	normal control	0.159307
					GSM4595364	respiratory system	normal control	0.128166
					GSM4595365	respiratory system	normal control	0.28745
					GSM4595366	respiratory system	normal control	0.141752
					GSM4595367	respiratory system	asthma	0.0586357
					GSM4595368	respiratory system	normal control	0.0960404
					GSM4595369	respiratory system	normal control	0.153319
					GSM4595370	respiratory system	normal control	0.171721
					GSM4595371	respiratory system	normal control	0.679966
					GSM4595372	respiratory system	normal control	0.0483007
					GSM4595373	respiratory system	normal control	0.181735
					GSM4595374	respiratory system	asthma	0.381817
					GSM4595375	respiratory system	normal control	0.155022
					GSM4595376	respiratory system	normal control	0.425655
					GSM4595377	respiratory system	normal control	0.0815887
					GSM4595378	respiratory system	normal control	0.0432118
					GSM4595379	respiratory system	normal control	0.0777292
					GSM4595380	respiratory system	normal control	0.140518
					GSM4595381	respiratory system	normal control	0.223273
					GSM4595382	respiratory system	normal control	0.0315707
					GSM4595383	respiratory system	normal control	0.0615239
					GSM4595384	respiratory system	normal control	0.116039
					GSM4595385	respiratory system	normal control	0.0849817
					GSM4595386	respiratory system	normal control	0.107685
					GSM4595387	respiratory system	normal control	0.284983
					GSM4595388	respiratory system	normal control	0.0879043
					GSM4595389	respiratory system	normal control	1.42718
					GSM4595390	respiratory system	normal control	0.0636033
					GSM4595391	respiratory system	normal control	0.0357139
					GSM4595392	respiratory system	normal control	0.107812
					GSM4595393	respiratory system	normal control	0.1075
					GSM4595394	respiratory system	normal control	0.21041
					GSM4595395	respiratory system	normal control	0.128339
					GSM4595396	respiratory system	normal control	0.226576
					GSM4595397	respiratory system	normal control	0.221705
					GSM4595398	respiratory system	normal control	0.184429
					GSM4595399	respiratory system	normal control	0.155713
					GSM4595400	respiratory system	normal control	0.395194
					GSM4595401	respiratory system	normal control	0.0664137
					GSM4595402	respiratory system	normal control	0.148291
					GSM4595403	respiratory system	normal control	0.374818
					GSM4595404	respiratory system	normal control	0.169708
					GSM4595405	respiratory system	normal control	0.217196
					GSM4595406	respiratory system	normal control	0.451223
					GSM4595407	respiratory system	normal control	0.327793
					GSM4595408	respiratory system	normal control	0.0460658
					GSM4595409	respiratory system	normal control	0.443257
					GSM4595410	respiratory system	normal control	0.080579
					GSM4595411	respiratory system	normal control	0.192724
					GSM4595412	respiratory system	normal control	0.24293
					GSM4595413	respiratory system	normal control	0.101906
					GSM4595414	respiratory system	normal control	0.160117
					GSM4595415	respiratory system	normal control	0.0854094
					GSM4595416	respiratory system	normal control	0.0791526
					GSM4595417	respiratory system	normal control	0.0864687
					GSM4595418	respiratory system	normal control	0.177516
					GSM4595419	respiratory system	normal control	0.2589
					GSM4595420	respiratory system	normal control	0.199584
					GSM4595421	respiratory system	normal control	0.284934
					GSM4595422	respiratory system	normal control	0.446895
					GSM4595423	respiratory system	normal control	0.404353
					GSM4595424	respiratory system	normal control	0.504152
					GSM4595425	respiratory system	normal control	0.0126063
					GSM4595426	respiratory system	normal control	0.0543795
					GSM4595427	respiratory system	normal control	0.380959
					GSM4595428	respiratory system	normal control	0.150466
					GSM4595429	respiratory system	normal control	0.100061
					GSM4595430	respiratory system	normal control	0.282268
					GSM4595431	respiratory system	normal control	0.716553
					GSM4595432	respiratory system	normal control	0.275298
					GSM4595433	respiratory system	normal control	0.510953
					GSM4595434	respiratory system	normal control	0.619164
					GSM4595435	respiratory system	normal control	0.33206
					GSM4595436	respiratory system	normal control	0.412195
					GSM4595437	respiratory system	normal control	0.118965
					GSM4595438	respiratory system	normal control	0.103836
					GSM4595439	respiratory system	normal control	0.164873
					GSM4595440	respiratory system	normal control	0.0558331
					GSM4595441	respiratory system	normal control	0.188751
					GSM4595442	respiratory system	normal control	0.591063
					GSM4595443	respiratory system	normal control	0.155822
					GSM4595444	respiratory system	normal control	0.14722
					GSM4595445	respiratory system	normal control	0.140079
					GSM4595446	respiratory system	normal control	0.283866
					GSM4595447	respiratory system	normal control	0.247614
					GSM4595448	respiratory system	normal control	0.264068
					GSM4595449	respiratory system	normal control	0.050883
					GSM4595450	respiratory system	normal control	0.106315
					GSM4595451	respiratory system	normal control	0.100846
					GSM4595452	respiratory system	normal control	0.185866
					GSM4595453	respiratory system	normal control	0.115416
					GSM4595454	respiratory system	normal control	0.200408
					GSM4595455	respiratory system	normal control	0.591268
					GSM4595456	respiratory system	normal control	0.253075
					GSM4595457	respiratory system	normal control	0.432043
					GSM4595458	respiratory system	normal control	0.453774
					GSM4595459	respiratory system	normal control	0.140829
					GSM4595460	respiratory system	normal control	0.15781
					GSM4595461	respiratory system	normal control	0.0748096
					GSM4595462	respiratory system	normal control	0.0832277
					GSM4595463	respiratory system	normal control	0.199306
					GSM4595464	respiratory system	normal control	0.278923
					GSM4595465	respiratory system	normal control	0.351002
					GSM4595466	respiratory system	normal control	0.151392
					GSM4595467	respiratory system	normal control	0.116963
					GSM4595468	respiratory system	normal control	0.262638
					GSM4595469	respiratory system	normal control	0.215307
					GSM4595470	respiratory system	normal control	0.220201
					GSM4595471	respiratory system	normal control	0.378981
					GSM4595472	respiratory system	normal control	0.128985
					GSM4595473	respiratory system	normal control	0.400608
					GSM4595474	respiratory system	normal control	0.278417
					GSM4595475	respiratory system	normal control	0.181701
					GSM4595476	respiratory system	normal control	0.146448
					GSM4595477	respiratory system	normal control	0.213423
					GSM4595478	respiratory system	normal control	0.27933
					GSM4595479	respiratory system	normal control	0.442344
					GSM4595480	respiratory system	normal control	0.138401
					GSM4595481	respiratory system	normal control	0.30511
					GSM4595482	respiratory system	normal control	0.101831
					GSM4595483	respiratory system	normal control	0.140418
					GSM4595484	respiratory system	normal control	0.0937193
					GSM4595485	respiratory system	normal control	0.10153
					GSM4595486	respiratory system	normal control	0.0774306
					GSM4595487	respiratory system	normal control	0.14525
					GSM4595488	respiratory system	normal control	0.451575
					GSM4595489	respiratory system	normal control	0.0577389
					GSM4595490	respiratory system	normal control	0.273748
					GSM4595491	respiratory system	normal control	0.174359
					GSM4595492	respiratory system	asthma	0.360389
[truncated: 168 more rows]

## Sheet: Supp. Table 2 Lung RNASeq
Table S2. Differentially expressed genes from DESeq2 analysis comparing between ISM1 knockout and WT samples. Threshold of FDR < 0.1, foldchange > 2.
Regulation	Ensembl ID	log2 Fold Change	Adj.Pval	Symbol	Chr	Type	WT1	WT2	WT3	KO1	KO2	KO3
Up	ENSMUSG00000103254	3.31533	3.39e-07	Ighv1-15	12q	IG_V_gene	5.30284	5.27839	5.28969	5.65952	5.35475	5.57677
Up	ENSMUSG00000094194	3.09337	0.000808	Ighv5-16	12q	IG_V_gene	4.699	4.69895	4.70959	4.72671	4.77533	5.07206
Up	ENSMUSG00000066687	3.05908	0.00338	Zbtb16	9q	protein_coding	10.2541	9.85842	9.86505	11.0339	11.159	12.648
Up	ENSMUSG00000094433	2.95272	1.79e-10	Igkv5-43	6q	IG_V_gene	6.15811	6.14658	6.16595	6.6103	6.30809	6.75621
Up	ENSMUSG00000104420	2.77146	3.32e-07	E230020A03Rik	7q	TEC	4.8706	4.84791	4.85446	5.00585	5.01118	5.02587
Up	ENSMUSG00000093896	2.67095	0.0118	Ighv1-76	12q	IG_V_gene	4.45801	4.4508	4.46842	4.76728	4.49606	4.46829
Up	ENSMUSG00000076672	2.53964	5.66e-05	Ighv3-6	12q	IG_V_gene	4.67116	4.6702	4.65518	4.84522	4.79292	4.74675
Up	ENSMUSG00000032484	2.40115	0.00146	Ngp	9q	protein_coding	4.52754	4.55968	4.56654	4.7052	4.66989	4.61788
Up	ENSMUSG00000095079	2.19358	4.42e-14	Igha	12q	IG_C_gene	9.54593	9.70597	9.82847	10.9799	10.6678	11.0855
Up	ENSMUSG00000076556	2.17277	4.17e-05	Igkv4-57	6q	IG_V_gene	5.10639	5.10843	5.15851	5.2808	5.29534	5.26931
Up	ENSMUSG00000032572	2.16804	4.45e-23	Col6a4	9q	protein_coding	6.92991	6.92318	6.88832	7.35806	7.37902	7.44505
Up	ENSMUSG00000067149	2.13088	5.97e-34	Jchain	5q	protein_coding	8.16806	8.1471	8.1987	9.1569	8.82808	9.02644
Up	ENSMUSG00000095130	2.04562	0.00691	Ighv1-39	12q	IG_V_gene	4.46018	4.44885	4.45529	4.47826	4.58477	4.58765
Up	ENSMUSG00000095630	2.03005	2.73e-06	Igkv6-23	6q	IG_V_gene	5.6052	5.57862	5.58838	5.75519	5.73717	5.88396
Up	ENSMUSG00000102516	1.75519	0.000744	Gm38340	7q	TEC	5.10298	5.13998	5.1084	5.21394	5.23693	5.28657
Up	ENSMUSG00000096410	1.71514	0.02	Ighv1-19	12q	IG_V_gene	4.47008	4.46138	4.43609	4.57585	4.53274	4.50659
Up	ENSMUSG00000095127	1.62262	0.0332	Ighv1-82	12q	IG_V_gene	4.63211	4.66534	4.64541	4.80325	4.7338	4.67347
Up	ENSMUSG00000096336	1.58647	0.00399	Igkv1-135	6q	IG_V_gene	6.20892	6.23215	6.21816	6.72196	6.36086	6.26962
Up	ENSMUSG00000093894	1.56565	0.0171	Ighv1-53	12q	IG_V_gene	4.63429	4.6222	4.63989	4.76095	4.71065	4.68114
Up	ENSMUSG00000032315	1.55898	4.01e-14	Cyp1a1	9q	protein_coding	8.58292	8.38164	8.68503	9.12884	9.30256	9.25539
Up	ENSMUSG00000094797	1.53499	0.000638	Igkv6-15	6q	IG_V_gene	5.85631	5.86442	5.88345	6.18237	6.00404	5.97163
Up	ENSMUSG00000056054	1.49225	5.44e-10	S100a8	3q	protein_coding	8.16601	8.14926	8.28845	9.01664	8.69885	8.58523
Up	ENSMUSG00000096422	1.48513	0.0182	Igkv12-44	6q	IG_V_gene	4.87915	4.88669	4.88809	5.04453	4.97194	4.92575
Up	ENSMUSG00000031132	1.46628	0.0261	Cd40lg	Xq	protein_coding	4.57727	4.56161	4.56512	4.64575	4.66865	4.61989
Up	ENSMUSG00000056071	1.46495	0.000551	S100a9	3q	protein_coding	9.21476	9.39926	9.44516	10.4056	9.99702	9.8693
Up	ENSMUSG00000078817	1.3844	0.0121	Nlrp12	7q	protein_coding	5.23374	5.25948	5.25261	5.37687	5.41875	5.29281
Up	ENSMUSG00000094420	1.31723	0.00116	Igkv10-96	6q	IG_V_gene	6.37386	6.29086	6.37169	6.68773	6.5161	6.4678
Up	ENSMUSG00000092222	1.29595	0.0269	NA	NANA	NA	4.95137	4.9673	4.93198	5.02063	5.0289	5.06611
Up	ENSMUSG00000032291	1.28772	0.0082	Crabp1	9q	protein_coding	5.52882	5.52153	5.51567	5.70478	5.66869	5.5716
Up	ENSMUSG00000094546	1.27583	0.00392	Ighv1-26	12q	IG_V_gene	5.8656	5.97648	5.89681	6.09834	6.05918	6.06729
Up	ENSMUSG00000076514	1.26141	0.048	Igkv17-121	6q	IG_V_gene	5.08969	5.15561	5.12291	5.26321	5.21446	5.17904
Up	ENSMUSG00000094335	1.23672	0.00221	Igkv1-117	6q	IG_V_gene	6.60041	6.54436	6.6718	6.70645	6.82752	6.97249
Up	ENSMUSG00000076939	1.21753	0.0204	Iglv3	16q	IG_V_gene	5.35976	5.35606	5.31566	5.50125	5.43498	5.41836
Up	ENSMUSG00000026180	1.21179	0.00014	Cxcr2	1q	protein_coding	7.42002	7.37948	7.59226	7.89882	7.88705	7.64831
Up	ENSMUSG00000025461	1.1991	0.00101	Scart1	7q	protein_coding	6.83191	6.87654	6.85812	7.21392	7.18557	6.91925
Up	ENSMUSG00000000204	1.16319	1.23e-06	Slfn4	11q	protein_coding	7.99053	7.89671	7.99174	8.49447	8.41429	8.16548
Up	ENSMUSG00000076609	1.12749	6.83e-14	Igkc	6q	IG_C_gene	11.0424	10.9815	11.1387	11.9753	11.6367	11.5952
Up	ENSMUSG00000106567	1.12015	0.0804	2010309G21Rik	16q	lncRNA	4.84716	4.8374	4.86596	4.91717	4.94432	4.90565
Up	ENSMUSG00000029121	1.11296	0.0554	Crmp1	5q	protein_coding	5.23924	5.20967	5.18841	5.28132	5.34782	5.28158
Up	ENSMUSG00000097542	1.08765	0.00605	NA	NANA	NA	6.42855	6.33114	6.3681	6.56393	6.63928	6.45953
Up	ENSMUSG00000097224	1.07994	0.0211	Gm26716	4q	lncRNA	5.41571	5.44835	5.43018	5.53085	5.54556	5.52272
Up	ENSMUSG00000090860	1.05636	0.0575	Gm17134	10q	lncRNA	5.08598	5.07779	5.08025	5.15819	5.14602	5.1771
Up	ENSMUSG00000030114	1.04978	0.0139	Klrg1	6q	protein_coding	6.27623	6.15509	6.17188	6.40878	6.35534	6.31272
Up	ENSMUSG00000091165	1.0353	0.00614	Gm17036	18q	lncRNA	6.25879	6.35415	6.32137	6.41843	6.48353	6.52689
Up	ENSMUSG00000108084	1.02849	0.0703	Gm7932	6q	lncRNA	5.09815	5.10334	5.10617	5.18021	5.20332	5.1586
Up	ENSMUSG00000076934	1.02727	0.000161	Iglv1	16q	IG_V_gene	6.96217	7.01144	6.96091	7.25746	7.25005	7.11931
Up	ENSMUSG00000106583	1.02684	0.074	4930447N08Rik	3q	lncRNA	5.33712	5.37145	5.3858	5.41168	5.50543	5.45542
Up	ENSMUSG00000085603	1.00372	0.00188	Gm11346	13q	transcribed_processed_pseudogene	6.85204	6.72943	6.78286	7.07251	6.97035	6.93945
Down	ENSMUSG00000031710	-4.50232	0.0647	Ucp1	8q	protein_coding	5.75059	5.03143	5.12761	5.04277	5.04469	5.03891
Down	ENSMUSG00000018822	-2.26373	0.00459	Sfrp5	19q	protein_coding	5.14501	4.91244	4.90204	4.83224	4.87511	4.84375
Down	ENSMUSG00000030433	-2.23937	3.78e-05	Sbk2	7q	protein_coding	6.31144	5.93157	6.02432	5.80802	5.8381	5.84932
Down	ENSMUSG00000027513	-2.18742	0.0493	Pck1	2q	protein_coding	8.32329	7.76718	8.08917	7.28791	7.29354	7.64893
Down	ENSMUSG00000061780	-2.09464	0.00798	Cfd	10q	protein_coding	11.62	11.4667	11.7891	9.94822	10.1359	10.8216
Down	ENSMUSG00000041737	-2.05448	7.65e-06	Tmem45b	9q	protein_coding	5.96239	5.85705	5.87221	5.64549	5.66574	5.72901
Down	ENSMUSG00000041653	-2.04225	4.88e-09	Pnpla3	15q	protein_coding	6.71673	6.52626	6.6029	6.28897	6.2614	6.34232
Down	ENSMUSG00000015579	-2.0319	0.056	Nkx2-5	17q	protein_coding	4.67248	4.46836	4.44059	4.42913	4.41891	4.45147
Down	ENSMUSG00000020963	-1.93661	0.000545	Tshr	12q	protein_coding	4.9083	4.8584	4.8605	4.7612	4.76379	4.76948
Down	ENSMUSG00000030546	-1.87557	0.000777	Plin1	7q	protein_coding	8.87076	8.6031	8.62958	7.88899	7.90327	8.20941
Down	ENSMUSG00000043122	-1.77418	0.000598	A530016L24Rik	12q	protein_coding	6.16574	5.95036	5.99977	5.7953	5.79983	5.89219
Down	ENSMUSG00000027559	-1.77334	0.033	Car3	3q	protein_coding	11.4765	11.2526	11.383	9.90578	10.0015	10.8024
Down	ENSMUSG00000022878	-1.71593	0.0205	Adipoq	16q	protein_coding	8.60272	8.37431	8.45753	7.75702	7.7166	8.11429
Down	ENSMUSG00000044006	-1.65996	0.00853	Cilp2	8q	protein_coding	5.9064	5.60759	5.61784	5.54366	5.5524	5.54961
Down	ENSMUSG00000039956	-1.64405	0.00164	Mrap	16q	protein_coding	5.43965	5.45686	5.40417	5.25761	5.29726	5.32928
Down	ENSMUSG00000064225	-1.63283	0.00103	Paqr9	9q	protein_coding	6.09812	5.88808	5.8897	5.74302	5.76921	5.80673
Down	ENSMUSG00000026834	-1.56369	0.00548	Acvr1c	2q	protein_coding	5.32176	5.23655	5.22761	5.11657	5.1384	5.17107
Down	ENSMUSG00000035686	-1.54632	0.0991	Thrsp	7q	protein_coding	9.25717	8.60706	8.65002	8.03461	8.21802	8.46528
Down	ENSMUSG00000094345	-1.5278	0.0135	Igkv14-126	6q	IG_V_gene	5.16784	5.19877	5.17036	5.10864	5.05848	5.0316
Down	ENSMUSG00000072902	-1.51142	0.0461	Gm10435	11q	lncRNA	5.6379	5.42429	5.42418	5.3311	5.32894	5.4238
Down	ENSMUSG00000027793	-1.5113	0.000248	Ccna1	3q	protein_coding	5.857	5.93844	5.83075	5.69618	5.69871	5.73292
Down	ENSMUSG00000104445	-1.4593	0.00904	Rhbg	3q	protein_coding	4.94817	4.97844	4.9449	4.86195	4.87678	4.85397
Down	ENSMUSG00000062515	-1.45546	0.0194	Fabp4	3q	protein_coding	10.5161	10.2818	10.2505	9.28082	9.42369	9.90898
Down	ENSMUSG00000022053	-1.42648	0.0634	Ebf2	14q	protein_coding	4.89064	4.78023	4.80677	4.73589	4.71739	4.76932
Down	ENSMUSG00000050359	-1.4102	0.000424	Sprr1a	3q	protein_coding	7.18041	6.96414	6.79478	6.72909	6.69351	6.69714
Down	ENSMUSG00000061068	-1.39471	0.0428	Mcpt4	14q	protein_coding	4.86394	4.79882	4.88234	4.75498	4.78648	4.75313
Down	ENSMUSG00000012705	-1.3865	0.00143	Retn	8q	protein_coding	7.32023	7.08828	7.11609	6.75186	6.85951	6.99934
Down	ENSMUSG00000044405	-1.37852	0.00351	Adig	2q	protein_coding	5.72442	5.62942	5.7643	5.54854	5.57414	5.57792
Down	ENSMUSG00000075307	-1.36553	0.0129	Klhl41	2q	protein_coding	6.01371	5.8205	5.82103	5.69035	5.73336	5.77316
Down	ENSMUSG00000028834	-1.32042	0.0563	Trim63	4q	protein_coding	6.06205	5.79013	5.7699	5.68261	5.72951	5.77273
Down	ENSMUSG00000032338	-1.28985	0.0545	Hcn4	9q	protein_coding	6.3598	6.03121	6.00679	5.94134	6.02384	5.94336
Down	ENSMUSG00000002266	-1.28257	0.0133	Zim1	7q	protein_coding	5.59199	5.57345	5.71282	5.49334	5.48473	5.52625
Down	ENSMUSG00000039376	-1.27994	0.00423	Synpo2l	14q	protein_coding	7.19524	6.79644	6.94012	6.68488	6.70061	6.79549
Down	ENSMUSG00000026077	-1.27052	6.23e-11	Npas2	1q	protein_coding	7.88029	7.8585	7.94162	7.5209	7.56511	7.47631
Down	ENSMUSG00000090002	-1.27033	0.0477	Gm16006	15q	lncRNA	5.24299	5.28461	5.30205	5.15187	5.14595	5.22614
Down	ENSMUSG00000049892	-1.26626	0.00182	Rasd1	11q	protein_coding	6.5609	6.44259	6.6066	6.27697	6.32108	6.39947
Down	ENSMUSG00000079588	-1.26479	0.0303	Tmem182	1q	protein_coding	6.63342	6.30211	6.36958	6.18939	6.20991	6.33135
Down	ENSMUSG00000071317	-1.2623	0.000936	Bves	10q	protein_coding	6.18928	6.11288	6.09862	5.94701	5.96546	6.00313
Down	ENSMUSG00000040136	-1.22148	0.0461	Abcc8	7q	protein_coding	6.51231	6.1878	6.16281	6.08766	6.112	6.15916
Down	ENSMUSG00000018566	-1.21283	0.000114	Slc2a4	11q	protein_coding	8.26499	7.87482	7.92907	7.57624	7.64768	7.73954
Down	ENSMUSG00000038403	-1.19105	0.0254	Hjv	3q	protein_coding	6.92987	6.62849	6.58169	6.43099	6.50269	6.58385
Down	ENSMUSG00000115234	-1.17673	0.00782	Gm49130	14q	lncRNA	7.20084	6.87193	6.93902	6.68232	6.77976	6.83871
Down	ENSMUSG00000015843	-1.16257	0.0637	Rxrg	1q	protein_coding	5.49369	5.34531	5.38618	5.30169	5.28836	5.33395
Down	ENSMUSG00000025488	-1.12994	0.00251	Cox8b	7q	protein_coding	6.81521	6.58799	6.65688	6.49559	6.4647	6.51191
Down	ENSMUSG00000034570	-1.12401	0.00459	Inpp5j	11q	protein_coding	6.42013	6.34934	6.24421	6.19378	6.17134	6.15737
Down	ENSMUSG00000030996	-1.11857	0.00457	Art1	7q	protein_coding	6.71205	6.51257	6.54443	6.36515	6.39862	6.44821
Down	ENSMUSG00000036813	-1.10716	0.00262	Entpd8	2q	protein_coding	6.35437	6.25602	6.35213	6.13283	6.16328	6.18974
Down	ENSMUSG00000047230	-1.10407	0.0519	Cldn2	Xq	protein_coding	5.22034	5.16982	5.19455	5.11152	5.09409	5.12626
Down	ENSMUSG00000095041	-1.09223	2.5e-26		JH584304.1	protein_coding	14.0766	13.8195	13.8615	13.1711	13.2453	13.1968
Down	ENSMUSG00000031543	-1.08606	0.00236	Ank1	8q	protein_coding	8.13503	7.64438	7.85758	7.51722	7.57364	7.61698
Down	ENSMUSG00000079243	-1.08302	0.0476	Xirp1	9q	protein_coding	6.70974	6.50535	6.51294	6.29607	6.39786	6.4872
Down	ENSMUSG00000024871	-1.07676	0.0506	Doc2g	19q	protein_coding	6.26524	6.04094	6.0366	6.00771	5.96386	5.95678
Down	ENSMUSG00000021730	-1.0748	0.0736	Hcn1	13q	protein_coding	5.88591	5.68038	5.71601	5.65262	5.65473	5.63463
Down	ENSMUSG00000096146	-1.0741	0.0212	Kcnj11	7q	protein_coding	6.84747	6.59314	6.56285	6.43232	6.49769	6.52187
Down	ENSMUSG00000031965	-1.0706	0.0129	Tbx20	9q	protein_coding	7.50331	7.11766	7.13648	6.96539	7.00474	7.07421
Down	ENSMUSG00000021579	-1.05759	0.0932	Lrrc14b	13q	protein_coding	5.70991	5.54576	5.56849	5.48996	5.48518	5.53932
Down	ENSMUSG00000002831	-1.04946	0.0519	Plin4	17q	protein_coding	9.4747	9.43204	9.5674	8.78199	8.89313	9.25601
Down	ENSMUSG00000043629	-1.04212	0.0281	1700019D03Rik	1q	protein_coding	5.78047	5.7271	5.78081	5.62414	5.63701	5.68951
Down	ENSMUSG00000110737	-1.02968	0.00279	4930444F02Rik	10q	lncRNA	6.22315	6.28222	6.28255	6.1101	6.11658	6.1279
Down	ENSMUSG00000054146	-1.02085	0.00585	Krt15	11q	protein_coding	6.49145	6.45445	6.50709	6.28159	6.29165	6.38721
Down	ENSMUSG00000026308	-1.01951	0.0915	Klhl30	1q	protein_coding	5.48876	5.36119	5.41134	5.32725	5.32206	5.34323
Down	ENSMUSG00000048138	-1.01912	0.0131	Dmrt2	19q	protein_coding	5.85018	5.87719	5.82134	5.74078	5.73734	5.72742
Down	ENSMUSG00000045573	-1.01166	0.00397	Penk	4q	protein_coding	6.24124	6.24652	6.24013	6.08116	6.08659	6.13265
Down	ENSMUSG00000024041	-1.00721	0.0389	Cryaa	17q	protein_coding	5.60028	5.66436	5.62641	5.53104	5.55158	5.50865
Down	ENSMUSG00000074634	-1.00712	0.0123	Tmem267	13q	protein_coding	7.40376	7.84803	7.46828	7.27109	7.32652	7.35852
Down	ENSMUSG00000024972	-1.00616	3.69e-05	Lgals12	19q	protein_coding	7.56335	7.60931	7.58789	7.25001	7.31157	7.39343
Down	ENSMUSG00000097890	-1.00197	0.0877	4930547M16Rik	10q	lncRNA	5.14762	5.13819	5.17224	5.06413	5.08035	5.0882

## Sheet: Supp. Table 3 Upregulated GO
Table S3. Gene ontology analysis of Up-regulated differentially expressed gene.
Up regulated	0.00080383	8	Defense response	Cxcr2 Klrg1 Cd40lg Ngp S100a8 S100a9 Jchain Nlrp12
Up regulated	0.00080383	2	Neutrophil aggregation	S100a8 S100a9
Up regulated	0.00190613	2	Autocrine signaling	S100a8 S100a9
Up regulated	0.0026371	3	Neutrophil migration	Cxcr2 S100a8 S100a9
Up regulated	0.0026371	9	Response to external stimulus	Slfn4 Cxcr2 Crmp1 Klrg1 Cyp1a1 S100a8 S100a9 Jchain Nlrp12
Up regulated	0.0026371	7	Response to biotic stimulus	Slfn4 Klrg1 Cd40lg Cyp1a1 S100a8 S100a9 Jchain
Up regulated	0.0026371	5	Response to bacterium	Slfn4 Cyp1a1 S100a8 S100a9 Jchain
Up regulated	0.0026371	2	Protein nitrosylation	S100a8 S100a9
Up regulated	0.0026371	2	Peptidyl-cysteine S-nitrosylation	S100a8 S100a9
Up regulated	0.0026371	3	Neutrophil chemotaxis	Cxcr2 S100a8 S100a9
Up regulated	0.0026371	2	Retinoic acid metabolic process	Crabp1 Cyp1a1
Up regulated	0.0026371	5	Positive regulation of apoptotic process	Cxcr2 Cd40lg S100a8 S100a9 Zbtb16
Up regulated	0.0026371	5	Positive regulation of programmed cell death	Cxcr2 Cd40lg S100a8 S100a9 Zbtb16
Up regulated	0.0026371	2	Leukocyte aggregation	S100a8 S100a9
Up regulated	0.0026371	3	Granulocyte chemotaxis	Cxcr2 S100a8 S100a9

## Sheet: Supp. Table 4 Downregulated GO
Table S4. Gene ontology analysis of down-regulated differentially expressed gene.
Direction	adj.Pval	nGenes	Biological Processes	Genes
Down regulated	1.91782e-06	7	Brown fat cell differentiation	Slc2a4 Ebf2 Adipoq Ucp1 Mrap Adig Fabp4
Down regulated	8.77044e-06	10	Fat cell differentiation	Retn Slc2a4 Ebf2 Adipoq Lgals12 Ucp1 Mrap Pnpla3 Adig Fabp4
Down regulated	0.000312084	5	Cellular response to cAMP	Hcn1 Adipoq Pck1 Hcn4 Penk
Down regulated	0.00059853	18	Response to endogenous stimulus	Retn Rxrg Slc2a4 Sfrp5 Tshr Hcn1 Adipoq Cryaa Acvr1c Pck1 Trim63 Ucp1 Tbx20 Hcn4 Hjv Abcc8 Pnpla3 Penk
Down regulated	0.00126678	5	Positive regulation of cold-induced thermogenesis	Tshr Ebf2 Adipoq Ucp1 Fabp4
Down regulated	0.00126678	6	Response to organophosphorus	Hcn1 Adipoq Pck1 Hcn4 Penk Kcnj11
Down regulated	0.00227063	6	Response to purine-containing compound	Hcn1 Adipoq Pck1 Hcn4 Penk Kcnj11
Down regulated	0.00227063	5	Response to cAMP	Hcn1 Adipoq Pck1 Hcn4 Penk
Down regulated	0.00243041	28	Cell differentiation	Retn Nkx2-5 Rxrg Slc2a4 Sfrp5 Tshr Hcn1 Ebf2 Adipoq Cryaa Lgals12 Acvr1c Pck1 Ccna1 Ank1 Ucp1 Tbx20 Inpp5j Synpo2l Mrap Abcc8 Pnpla3 Adig Penk Sprr1a Fabp4 Bves Klhl41
Down regulated	0.00247666	12	Response to hormone	Retn Rxrg Slc2a4 Tshr Adipoq Cryaa Acvr1c Pck1 Trim63 Ucp1 Abcc8 Pnpla3
Down regulated	0.00254416	3	White fat cell differentiation	Pnpla3 Adig Fabp4
Down regulated	0.00261389	7	Response to insulin	Retn Slc2a4 Adipoq Acvr1c Pck1 Abcc8 Pnpla3
Down regulated	0.00261389	28	Cellular developmental process	Retn Nkx2-5 Rxrg Slc2a4 Sfrp5 Tshr Hcn1 Ebf2 Adipoq Cryaa Lgals12 Acvr1c Pck1 Ccna1 Ank1 Ucp1 Tbx20 Inpp5j Synpo2l Mrap Abcc8 Pnpla3 Adig Penk Sprr1a Fabp4 Bves Klhl41
Down regulated	0.00453106	5	Cold-induced thermogenesis	Tshr Ebf2 Adipoq Ucp1 Fabp4
Down regulated	0.00453106	5	Regulation of cold-induced thermogenesis	Tshr Ebf2 Adipoq Ucp1 Fabp4

## Sheet: Supp. Table 5 Adipoq_RNASeq
Table S5. Adiponectin expression in human lung RNASeq derived from Public database Human genome B37 and Human Genome B38_Gencode model ver 33
SampleID	TissueCategory	DiseaseState	RnaSeq_Transcript_B37		SampleID	TissueCategory	DiseaseState	RnaSeq_Transcript_B38_GC33
GSM4391784	respiratory system	asthma	4.53333e-08		GSM4594918	respiratory system	asthma	0.00368445
GSM4495323	respiratory system	asthma	0.0046233		GSM4495288	respiratory system	asthma	0.00401574
GSM4495307	respiratory system	asthma	0.0046871		GSM4595149	respiratory system	asthma	0.00440003
GSM4495282	respiratory system	asthma	0.00482974		GSM4495321	respiratory system	asthma	0.00456608
GSM4495352	respiratory system	asthma	0.00493339		GSM4595202	respiratory system	asthma	0.0046201
GSM4495335	respiratory system	asthma	0.00502005		GSM4594871	respiratory system	asthma	0.00466428
GSM4495332	respiratory system	asthma	0.00506419		GSM4594893	respiratory system	asthma	0.00477204
GSM4495329	respiratory system	asthma	0.00507468		GSM4495289	respiratory system	asthma	0.00478876
GSM4495306	respiratory system	asthma	0.00508245		GSM4594851	respiratory system	asthma	0.00484777
GSM4495347	respiratory system	asthma	0.00524096		GSM4595037	respiratory system	asthma	0.00508726
GSM4495325	respiratory system	asthma	0.00530823		GSM4595198	respiratory system	asthma	0.00513375
GSM4495333	respiratory system	asthma	0.00536871		GSM4595141	respiratory system	asthma	0.00515288
GSM4495301	respiratory system	asthma	0.00557842		GSM4595172	respiratory system	asthma	0.0051997
GSM4495303	respiratory system	asthma	0.00559925		GSM4595046	respiratory system	asthma	0.0052122
GSM4809698	respiratory system	asthma	0.00564389		GSM4595170	respiratory system	asthma	0.00527392
GSM4495295	respiratory system	asthma	0.005756		GSM4495361	respiratory system	asthma	0.00530463
GSM4495291	respiratory system	asthma	0.00593303		GSM4495363	respiratory system	asthma	0.00555163
GSM4809716	respiratory system	asthma	0.00667419		GSM4595181	respiratory system	asthma	0.00558183
GSM4495334	respiratory system	asthma	0.007828		GSM4595089	respiratory system	asthma	0.00562223
GSM4495350	respiratory system	asthma	0.00832403		GSM4594818	respiratory system	asthma	0.00562223
GSM4495313	respiratory system	asthma	0.0089166		GSM4495348	respiratory system	asthma	0.00572595
GSM4495283	respiratory system	asthma	0.00897946		GSM4595191	respiratory system	asthma	0.0057849
GSM4495327	respiratory system	asthma	0.00931485		GSM4594990	respiratory system	asthma	0.00582559
GSM4495304	respiratory system	asthma	0.00936069		GSM4595010	respiratory system	asthma	0.00584764
GSM4495312	respiratory system	asthma	0.00940257		GSM4594999	respiratory system	asthma	0.00590516
GSM4495345	respiratory system	asthma	0.00982333		GSM4594976	respiratory system	asthma	0.00595394
GSM2575017	respiratory system	asthma	0.0101299		GSM4809698	respiratory system	asthma	0.0059693
GSM4495343	respiratory system	asthma	0.010239		GSM4594798	respiratory system	asthma	0.00622942
GSM4495305	respiratory system	asthma	0.0102896		GSM4594968	respiratory system	asthma	0.00623329
GSM4495321	respiratory system	asthma	0.010297		GSM4595025	respiratory system	asthma	0.00624374
GSM4495336	respiratory system	asthma	0.010664		GSM4595215	respiratory system	asthma	0.00624674
GSM4495348	respiratory system	asthma	0.0113675		GSM4594986	respiratory system	asthma	0.00641935
GSM4391783	respiratory system	asthma	0.0113823		GSM2277423	respiratory system	asthma	0.00648091
GSM4391761	respiratory system	asthma	0.0114916		GSM4595075	respiratory system	asthma	0.00654595
GSM4391782	respiratory system	asthma	0.0118773		GSM4495328	respiratory system	asthma	0.00684539
GSM4495279	respiratory system	asthma	0.0119786		GSM4495357	respiratory system	asthma	0.00713429
GSM4495288	respiratory system	asthma	0.0120143		GSM4594796	respiratory system	asthma	0.00715031
GSM4391750	respiratory system	asthma	0.0126444		GSM4595180	respiratory system	asthma	0.00737272
GSM4495281	respiratory system	asthma	0.0127401		GSM2277369	respiratory system	asthma	0.00762148
GSM4495277	respiratory system	asthma	0.0130365		GSM2277394	respiratory system	asthma	0.00772424
GSM2277423	respiratory system	asthma	0.013081		GSM4594889	respiratory system	asthma	0.00778681
GSM2277406	respiratory system	asthma	0.0132483		GSM4495342	respiratory system	asthma	0.00786894
GSM4495293	respiratory system	asthma	0.0135015		GSM4595200	respiratory system	asthma	0.00788258
GSM4391804	respiratory system	asthma	0.0139958		GSM4595190	respiratory system	asthma	0.00795858
GSM4495289	respiratory system	asthma	0.0142921		GSM4595106	respiratory system	asthma	0.00806734
GSM2575016	respiratory system	asthma	0.0142949		GSM4595093	respiratory system	asthma	0.00814024
GSM4495310	respiratory system	asthma	0.0143401		GSM4594980	respiratory system	asthma	0.00816622
GSM4495354	respiratory system	asthma	0.0146017		GSM4594839	respiratory system	asthma	0.0082387
GSM4391798	respiratory system	asthma	0.0149173		GSM4594874	respiratory system	asthma	0.00828267
GSM4495298	respiratory system	asthma	0.015292		GSM4594987	respiratory system	asthma	0.00867033
GSM2277387	respiratory system	asthma	0.0154587		GSM4595209	respiratory system	asthma	0.00868471
GSM2277394	respiratory system	asthma	0.0158167		GSM4594960	respiratory system	asthma	0.0088738
GSM4495290	respiratory system	asthma	0.0159506		GSM2277405	respiratory system	asthma	0.00945499
GSM4495349	respiratory system	asthma	0.0161344		GSM4594945	respiratory system	asthma	0.00948175
GSM2277402	respiratory system	asthma	0.01785		GSM4594924	respiratory system	asthma	0.00953177
GSM4495351	respiratory system	asthma	0.018078		GSM2277402	respiratory system	asthma	0.00956551
GSM4495284	respiratory system	asthma	0.0180976		GSM4594931	respiratory system	asthma	0.0096073
GSM4495344	respiratory system	asthma	0.0181557		GSM4594951	respiratory system	asthma	0.00974033
GSM4495308	respiratory system	asthma	0.0184314		GSM4495336	respiratory system	asthma	0.00975507
GSM4495315	respiratory system	asthma	0.0184571		GSM4595158	respiratory system	asthma	0.00994278
GSM4495346	respiratory system	asthma	0.0185897		GSM4594809	respiratory system	asthma	0.0100676
GSM4391764	respiratory system	asthma	0.0196293		GSM4495302	respiratory system	asthma	0.0100714
GSM4495319	respiratory system	asthma	0.0198496		GSM4495365	respiratory system	asthma	0.0100759
GSM4495285	respiratory system	asthma	0.0201477		GSM4595206	respiratory system	asthma	0.0101093
GSM4495297	respiratory system	asthma	0.0202206		GSM4595015	respiratory system	asthma	0.0101551
GSM4495353	respiratory system	asthma	0.0202723		GSM2277373	respiratory system	asthma	0.010165
GSM4495356	respiratory system	asthma	0.0203044		GSM4495298	respiratory system	asthma	0.0102342
GSM4495342	respiratory system	asthma	0.0203983		GSM4594996	respiratory system	asthma	0.0102482
GSM4495340	respiratory system	asthma	0.0207644		GSM4595120	respiratory system	asthma	0.0103477
GSM4391840	respiratory system	asthma	0.0210234		GSM4595117	respiratory system	asthma	0.0103758
GSM2277378	respiratory system	asthma	0.021057		GSM4594845	respiratory system	asthma	0.0104437
GSM4391757	respiratory system	asthma	0.0212055		GSM4595013	respiratory system	asthma	0.0106287
GSM4495292	respiratory system	asthma	0.0216305		GSM4594963	respiratory system	asthma	0.0106673
GSM4391751	respiratory system	asthma	0.0218064		GSM4594806	respiratory system	asthma	0.0106926
GSM4495309	respiratory system	asthma	0.0221728		GSM4594937	respiratory system	asthma	0.0107373
GSM4495355	respiratory system	asthma	0.0222847		GSM4595061	respiratory system	asthma	0.010947
GSM4495322	respiratory system	asthma	0.0227159		GSM4391782	respiratory system	asthma	0.0110314
GSM2277390	respiratory system	asthma	0.0233207		GSM4595187	respiratory system	asthma	0.011032
GSM4495280	respiratory system	asthma	0.0235631		GSM4594943	respiratory system	asthma	0.0111074
GSM2277413	respiratory system	asthma	0.024012		GSM4594916	respiratory system	asthma	0.0113098
GSM4495330	respiratory system	asthma	0.0240557		GSM2277372	respiratory system	asthma	0.0113165
GSM4391785	respiratory system	asthma	0.0243014		GSM4594849	respiratory system	asthma	0.0114142
GSM4495317	respiratory system	asthma	0.0248957		GSM4495280	respiratory system	asthma	0.0118763
GSM4495311	respiratory system	asthma	0.0249393		GSM2277406	respiratory system	asthma	0.0119609
GSM2277414	respiratory system	asthma	0.025399		GSM4594890	respiratory system	asthma	0.0120819
GSM2277420	respiratory system	asthma	0.0259843		GSM2277420	respiratory system	asthma	0.0121062
GSM2277409	respiratory system	asthma	0.0263591		GSM4495308	respiratory system	asthma	0.0122037
GSM4495328	respiratory system	asthma	0.0266636		GSM4594801	respiratory system	asthma	0.0122529
GSM2277354	respiratory system	asthma	0.0269343		GSM4595001	respiratory system	asthma	0.0122711
GSM2277418	respiratory system	asthma	0.0271962		GSM4595014	respiratory system	asthma	0.0123367
GSM2277405	respiratory system	asthma	0.0273883		GSM4595294	respiratory system	asthma	0.0130372
GSM4391763	respiratory system	asthma	0.0278217		GSM4594863	respiratory system	asthma	0.0133372
GSM2277410	respiratory system	asthma	0.0280457		GSM4595155	respiratory system	asthma	0.0135772
GSM4495363	respiratory system	asthma	0.0285314		GSM2277410	respiratory system	asthma	0.0136302
GSM2277358	respiratory system	asthma	0.0288553		GSM4594934	respiratory system	asthma	0.0138066
GSM2277417	respiratory system	asthma	0.0291745		GSM4495300	respiratory system	asthma	0.0145808
GSM4495287	respiratory system	asthma	0.02933		GSM2277345	respiratory system	asthma	0.0152998
GSM2277373	respiratory system	asthma	0.0297034		GSM2277400	respiratory system	asthma	0.0156703
GSM4495326	respiratory system	asthma	0.0306942		GSM4391762	respiratory system	asthma	0.0164945
GSM4495300	respiratory system	asthma	0.0307773		GSM2277354	respiratory system	asthma	0.0169783
GSM2277389	respiratory system	asthma	0.0313516		GSM2277414	respiratory system	asthma	0.0170381
GSM4391802	respiratory system	asthma	0.0320008		GSM4595070	respiratory system	asthma	0.0179156
GSM2277349	respiratory system	asthma	0.0329914		GSM2277365	respiratory system	asthma	0.0186042
GSM2277348	respiratory system	asthma	0.0332727		GSM4595060	respiratory system	asthma	0.0186824
GSM2277352	respiratory system	asthma	0.0341455		GSM2277378	respiratory system	asthma	0.0187925
GSM4495299	respiratory system	asthma	0.0343793		GSM2277418	respiratory system	asthma	0.0188479
GSM4495302	respiratory system	asthma	0.0343914		GSM2277349	respiratory system	asthma	0.0191905
GSM4495294	respiratory system	asthma	0.03441		GSM4495337	respiratory system	asthma	0.0193009
GSM4495357	respiratory system	asthma	0.0345492		GSM4594959	respiratory system	asthma	0.0199749
GSM4391805	respiratory system	asthma	0.0347401		GSM2277421	respiratory system	asthma	0.0204904
GSM2277385	respiratory system	asthma	0.0362539		GSM4594983	respiratory system	asthma	0.0217013
GSM2277369	respiratory system	asthma	0.0364667		GSM2277389	respiratory system	asthma	0.0217426
GSM2277345	respiratory system	asthma	0.0371637		GSM4594907	respiratory system	asthma	0.0220436
GSM2277372	respiratory system	asthma	0.0371903		GSM4595147	respiratory system	asthma	0.0230464
GSM4391788	respiratory system	asthma	0.037677		GSM4595173	respiratory system	asthma	0.0231783
GSM2277384	respiratory system	asthma	0.0379724		GSM4595063	respiratory system	asthma	0.0233468
GSM4495337	respiratory system	asthma	0.0389617		GSM4594926	respiratory system	asthma	0.0235034
GSM2277400	respiratory system	asthma	0.039467		GSM2277413	respiratory system	asthma	0.024261
GSM4391789	respiratory system	asthma	0.040298		GSM2277368	respiratory system	asthma	0.0256448
GSM2277422	respiratory system	asthma	0.0407088		GSM4594876	respiratory system	asthma	0.0258588
GSM2277342	respiratory system	asthma	0.0420385		GSM2277409	respiratory system	asthma	0.0272164
GSM2277340	respiratory system	asthma	0.0430418		GSM4595140	respiratory system	asthma	0.0277775
GSM2277368	respiratory system	asthma	0.0454092		GSM2277348	respiratory system	asthma	0.0277994
GSM4495338	respiratory system	asthma	0.0459035		GSM2277381	respiratory system	asthma	0.0279702
GSM2277346	respiratory system	asthma	0.0459632		GSM2277366	respiratory system	asthma	0.0282678
GSM2277424	respiratory system	asthma	0.0461838		GSM2277358	respiratory system	asthma	0.0286222
GSM2277403	respiratory system	asthma	0.0474734		GSM2277424	respiratory system	asthma	0.0288595
GSM4495360	respiratory system	asthma	0.0481009		GSM4319567	respiratory system	asthma	0.0292602
GSM4391803	respiratory system	asthma	0.0498606		GSM2277417	respiratory system	asthma	0.0297577
GSM4495362	respiratory system	asthma	0.051448		GSM4319621	respiratory system	asthma	0.0302927
GSM2277407	respiratory system	asthma	0.0514998		GSM4319643	respiratory system	asthma	0.0312478
GSM2277381	respiratory system	asthma	0.0521426		GSM2277390	respiratory system	asthma	0.0324444
GSM2575028	respiratory system	asthma	0.0534195		GSM2277407	respiratory system	asthma	0.0332578
GSM4495366	respiratory system	asthma	0.0561054		GSM2277375	respiratory system	asthma	0.0348835
GSM2277365	respiratory system	asthma	0.0572884		GSM2277344	respiratory system	asthma	0.035571
GSM2277415	respiratory system	asthma	0.0591145		GSM4319442	respiratory system	asthma	0.0373026
GSM2277379	respiratory system	asthma	0.0592908		GSM2277384	respiratory system	asthma	0.0379868
GSM2277343	respiratory system	asthma	0.0621193		GSM2277422	respiratory system	asthma	0.0380159
GSM4391762	respiratory system	asthma	0.0627716		GSM2277379	respiratory system	asthma	0.0391102
GSM2277398	respiratory system	asthma	0.0629777		GSM4319405	respiratory system	asthma	0.041464
GSM4495365	respiratory system	asthma	0.0630187		GSM2277343	respiratory system	asthma	0.0416543
GSM2277370	respiratory system	asthma	0.0631915		GSM4319535	respiratory system	asthma	0.0417085
GSM2277408	respiratory system	asthma	0.0661267		GSM2277415	respiratory system	asthma	0.0417198
GSM4495364	respiratory system	asthma	0.0661631		GSM2277352	respiratory system	asthma	0.0423722
GSM4495358	respiratory system	asthma	0.0684208		GSM2277355	respiratory system	asthma	0.0429828
GSM2277421	respiratory system	asthma	0.0687215		GSM4319320	respiratory system	asthma	0.0445689
GSM2277416	respiratory system	asthma	0.0700234		GSM2277340	respiratory system	asthma	0.0447202
GSM4495361	respiratory system	asthma	0.0702306		GSM2277408	respiratory system	asthma	0.045353
GSM2277366	respiratory system	asthma	0.0702779		GSM2277392	respiratory system	asthma	0.0454159
GSM2575029	respiratory system	asthma	0.071341		GSM4319408	respiratory system	asthma	0.0476112
GSM2277392	respiratory system	asthma	0.0719089		GSM2277342	respiratory system	asthma	0.0480563
GSM2277356	respiratory system	asthma	0.0738773		GSM4319340	respiratory system	asthma	0.049581
GSM2277344	respiratory system	asthma	0.0762646		GSM2277398	respiratory system	asthma	0.0519897
GSM2277395	respiratory system	asthma	0.0838316		GSM2575028	respiratory system	asthma	0.0536958
GSM2277359	respiratory system	asthma	0.0990414		GSM2277416	respiratory system	asthma	0.0604471
GSM2277355	respiratory system	asthma	0.0995468		GSM2277370	respiratory system	asthma	0.0613509
GSM1376083	respiratory system	chronic obstructive pulmonary disease (COPD)	2.46952e-27		GSM2277346	respiratory system	asthma	0.062064
GSM1376116	respiratory system	chronic obstructive pulmonary disease (COPD)	3.31419e-27		GSM2277385	respiratory system	asthma	0.0703935
GSM1376103	respiratory system	chronic obstructive pulmonary disease (COPD)	3.66697e-27		GSM2575029	respiratory system	asthma	0.0720416
GSM1376171	respiratory system	chronic obstructive pulmonary disease (COPD)	5.00036e-27		GSM2277359	respiratory system	asthma	0.0743296
GSM1376100	respiratory system	chronic obstructive pulmonary disease (COPD)	6.33855e-27		GSM4319313	respiratory system	asthma	0.0851311
GSM4391734	respiratory system	chronic obstructive pulmonary disease (COPD)	0.00928574		GSM4319437	respiratory system	asthma	0.0912751
GSM4391730	respiratory system	chronic obstructive pulmonary disease (COPD)	0.00975563		GSM4319425	respiratory system	asthma	0.109533
GSM4391733	respiratory system	chronic obstructive pulmonary disease (COPD)	0.0100194		GSM4391740	respiratory system	chronic obstructive pulmonary disease (COPD)	0.00998192
GSM4391737	respiratory system	chronic obstructive pulmonary disease (COPD)	0.0100715		GSM1376115	respiratory system	chronic obstructive pulmonary disease (COPD)	0.0106853
GSM1376115	respiratory system	chronic obstructive pulmonary disease (COPD)	0.0103103		GSM4391813	respiratory system	chronic obstructive pulmonary disease (COPD)	0.0128071
GSM4391790	respiratory system	chronic obstructive pulmonary disease (COPD)	0.0108208		GSM4391807	respiratory system	chronic obstructive pulmonary disease (COPD)	0.0132533
GSM4391812	respiratory system	chronic obstructive pulmonary disease (COPD)	0.0112746		GSM4391779	respiratory system	chronic obstructive pulmonary disease (COPD)	0.0143727
GSM4391791	respiratory system	chronic obstructive pulmonary disease (COPD)	0.0124683		GSM1376118	respiratory system	chronic obstructive pulmonary disease (COPD)	0.0145092
GSM4391774	respiratory system	chronic obstructive pulmonary disease (COPD)	0.0126059		GSM1376097	respiratory system	chronic obstructive pulmonary disease (COPD)	0.0161971
GSM4391813	respiratory system	chronic obstructive pulmonary disease (COPD)	0.0126519		GSM4391778	respiratory system	chronic obstructive pulmonary disease (COPD)	0.0247415
GSM4391807	respiratory system	chronic obstructive pulmonary disease (COPD)	0.0127667		GSM1376131	respiratory system	chronic obstructive pulmonary disease (COPD)	0.0281291
GSM4391781	respiratory system	chronic obstructive pulmonary disease (COPD)	0.0131755		GSM1376101	respiratory system	chronic obstructive pulmonary disease (COPD)	0.0293428
GSM4391731	respiratory system	chronic obstructive pulmonary disease (COPD)	0.013548		GSM1376094	respiratory system	chronic obstructive pulmonary disease (COPD)	0.0311494
GSM1376118	respiratory system	chronic obstructive pulmonary disease (COPD)	0.0135533		GSM1376085	respiratory system	chronic obstructive pulmonary disease (COPD)	0.041408
GSM4391779	respiratory system	chronic obstructive pulmonary disease (COPD)	0.0139616		GSM1376093	respiratory system	chronic obstructive pulmonary disease (COPD)	0.0488015
GSM4391797	respiratory system	chronic obstructive pulmonary disease (COPD)	0.0141451		GSM1376137	respiratory system	chronic obstructive pulmonary disease (COPD)	0.0704347
GSM4391729	respiratory system	chronic obstructive pulmonary disease (COPD)	0.0148051		GSM1376128	respiratory system	chronic obstructive pulmonary disease (COPD)	0.0712046
GSM1376097	respiratory system	chronic obstructive pulmonary disease (COPD)	0.0153738		GSM1376126	respiratory system	chronic obstructive pulmonary disease (COPD)	0.0883891
GSM4391811	respiratory system	chronic obstructive pulmonary disease (COPD)	0.0154408		GSM1376080	respiratory system	chronic obstructive pulmonary disease (COPD)	0.186378
GSM4391778	respiratory system	chronic obstructive pulmonary disease (COPD)	0.0182241		GSM1376163	respiratory system	chronic obstructive pulmonary disease (COPD)	0.187349
GSM4391740	respiratory system	chronic obstructive pulmonary disease (COPD)	0.0195293		GSM1376165	respiratory system	chronic obstructive pulmonary disease (COPD)	0.27031
GSM4391792	respiratory system	chronic obstructive pulmonary disease (COPD)	0.0241793		GSM1376109	respiratory system	chronic obstructive pulmonary disease (COPD)	0.328112
GSM4391775	respiratory system	chronic obstructive pulmonary disease (COPD)	0.0243195		GSM1376092	respiratory system	chronic obstructive pulmonary disease (COPD)	0.381204
GSM1376131	respiratory system	chronic obstructive pulmonary disease (COPD)	0.0268343		GSM1376160	respiratory system	chronic obstructive pulmonary disease (COPD)	0.385821
GSM1376101	respiratory system	chronic obstructive pulmonary disease (COPD)	0.0281736		GSM1376151	respiratory system	chronic obstructive pulmonary disease (COPD)	0.628182
GSM1376094	respiratory system	chronic obstructive pulmonary disease (COPD)	0.029409		GSM1376158	respiratory system	chronic obstructive pulmonary disease (COPD)	0.662398
GSM2431685	respiratory system	chronic obstructive pulmonary disease (COPD)	0.0331143		GSM1376164	respiratory system	chronic obstructive pulmonary disease (COPD)	0.665921
GSM4391793	respiratory system	chronic obstructive pulmonary disease (COPD)	0.0364633		GSM1376087	respiratory system	chronic obstructive pulmonary disease (COPD)	0.978267
GSM1376085	respiratory system	chronic obstructive pulmonary disease (COPD)	0.0399119		GSM1376133	respiratory system	chronic obstructive pulmonary disease (COPD)	1.52089
GSM1376093	respiratory system	chronic obstructive pulmonary disease (COPD)	0.0464572		GSM1376110	respiratory system	chronic obstructive pulmonary disease (COPD)	1.88415
GSM1376128	respiratory system	chronic obstructive pulmonary disease (COPD)	0.0674164		GSM1376106	respiratory system	chronic obstructive pulmonary disease (COPD)	61.7529
GSM1376137	respiratory system	chronic obstructive pulmonary disease (COPD)	0.0678597		GSM5253574	respiratory system	chronic rhinosinusitis (CRS)	0.00341996
GSM1376126	respiratory system	chronic obstructive pulmonary disease (COPD)	0.0840737		GSM5253576	respiratory system	chronic rhinosinusitis (CRS)	0.00369976
GSM1376080	respiratory system	chronic obstructive pulmonary disease (COPD)	0.17639		GSM5253612	respiratory system	chronic rhinosinusitis (CRS)	0.00419754
GSM1376163	respiratory system	chronic obstructive pulmonary disease (COPD)	0.179482		GSM5253560	respiratory system	chronic rhinosinusitis (CRS)	0.00498558
GSM1376165	respiratory system	chronic obstructive pulmonary disease (COPD)	0.255192		GSM5253480	respiratory system	chronic rhinosinusitis (CRS)	0.00529605
GSM1376109	respiratory system	chronic obstructive pulmonary disease (COPD)	0.313236		GSM5253458	respiratory system	chronic rhinosinusitis (CRS)	0.00610044
GSM1376092	respiratory system	chronic obstructive pulmonary disease (COPD)	0.359841		GSM5253453	respiratory system	chronic rhinosinusitis (CRS)	0.00651897
GSM1376160	respiratory system	chronic obstructive pulmonary disease (COPD)	0.369884		GSM5253563	respiratory system	chronic rhinosinusitis (CRS)	0.00664431
GSM1376151	respiratory system	chronic obstructive pulmonary disease (COPD)	0.596042		GSM5253582	respiratory system	chronic rhinosinusitis (CRS)	0.00678273
GSM1376158	respiratory system	chronic obstructive pulmonary disease (COPD)	0.63104		GSM5253564	respiratory system	chronic rhinosinusitis (CRS)	0.00693686
GSM1376164	respiratory system	chronic obstructive pulmonary disease (COPD)	0.633512		GSM5253464	respiratory system	chronic rhinosinusitis (CRS)	0.00722733
GSM1376087	respiratory system	chronic obstructive pulmonary disease (COPD)	0.938626		GSM5253513	respiratory system	chronic rhinosinusitis (CRS)	0.00762013
GSM1376133	respiratory system	chronic obstructive pulmonary disease (COPD)	1.47274		GSM5253517	respiratory system	chronic rhinosinusitis (CRS)	0.00782296
GSM1376110	respiratory system	chronic obstructive pulmonary disease (COPD)	1.77614		GSM5253515	respiratory system	chronic rhinosinusitis (CRS)	0.00827874
GSM1376106	respiratory system	chronic obstructive pulmonary disease (COPD)	57.4862		GSM5253611	respiratory system	chronic rhinosinusitis (CRS)	0.0090224
GSM1267270	respiratory system	idiopathic pulmonary fibrosis	3.5868e-27		GSM5253591	respiratory system	chronic rhinosinusitis (CRS)	0.00916541
GSM1267269	respiratory system	idiopathic pulmonary fibrosis	0.0244864		GSM5253502	respiratory system	chronic rhinosinusitis (CRS)	0.00938905
GSM1888328	respiratory system	idiopathic pulmonary fibrosis	0.0636199		GSM5253501	respiratory system	chronic rhinosinusitis (CRS)	0.00939206
GSM1888327	respiratory system	idiopathic pulmonary fibrosis	0.0682326		GSM5253573	respiratory system	chronic rhinosinusitis (CRS)	0.00950807
GSM1267264	respiratory system	idiopathic pulmonary fibrosis	0.140641		GSM5253553	respiratory system	chronic rhinosinusitis (CRS)	0.00996087
GSM1267263	respiratory system	idiopathic pulmonary fibrosis	0.274048		GSM5253492	respiratory system	chronic rhinosinusitis (CRS)	0.0107531
GSM1267266	respiratory system	idiopathic pulmonary fibrosis	0.402114		GSM5253561	respiratory system	chronic rhinosinusitis (CRS)	0.0110044
GSM1267265	respiratory system	idiopathic pulmonary fibrosis	0.623582		GSM5253618	respiratory system	chronic rhinosinusitis (CRS)	0.0110804
GSM1267267	respiratory system	idiopathic pulmonary fibrosis	2.85875		GSM5253514	respiratory system	chronic rhinosinusitis (CRS)	0.0113196
GSM1267268	respiratory system	idiopathic pulmonary fibrosis	5.6406		GSM5253608	respiratory system	chronic rhinosinusitis (CRS)	0.0116263
GSM1888331	respiratory system	nonspecific interstitial pneumonia	0.0784969		GSM5253498	respiratory system	chronic rhinosinusitis (CRS)	0.0120861
GSM1888333	respiratory system	nonspecific interstitial pneumonia	0.0875809		GSM5253540	respiratory system	chronic rhinosinusitis (CRS)	0.0121328
GSM1375991	respiratory system	normal control	2.36131e-27		GSM5253531	respiratory system	chronic rhinosinusitis (CRS)	0.0125885
GSM1376017	respiratory system	normal control	2.80609e-27		GSM5253454	respiratory system	chronic rhinosinusitis (CRS)	0.0126758
GSM1375997	respiratory system	normal control	3.41104e-27		GSM5253532	respiratory system	chronic rhinosinusitis (CRS)	0.0129233
GSM1495282	respiratory system	normal control	0.00324322		GSM5253539	respiratory system	chronic rhinosinusitis (CRS)	0.013228
GSM1669560	respiratory system	normal control	0.00456189		GSM5253552	respiratory system	chronic rhinosinusitis (CRS)	0.0134566
GSM1669554	respiratory system	normal control	0.00476641		GSM5253493	respiratory system	chronic rhinosinusitis (CRS)	0.0137289
GSM1833916	embryo;respiratory system	normal control	0.00500345		GSM5253503	respiratory system	chronic rhinosinusitis (CRS)	0.0153174
GSM1833908	embryo;respiratory system	normal control	0.00505025		GSM5253562	respiratory system	chronic rhinosinusitis (CRS)	0.0157671
GSM1833901	embryo;respiratory system	normal control	0.00511533		GSM5253485	respiratory system	chronic rhinosinusitis (CRS)	0.01587
GSM1669561	respiratory system	normal control	0.00534534		GSM5253509	respiratory system	chronic rhinosinusitis (CRS)	0.0164926
GSM1833884	embryo;respiratory system	normal control	0.00549612		GSM5253559	respiratory system	chronic rhinosinusitis (CRS)	0.0165077
GSM2477382	respiratory system	normal control	0.00558319		GSM5253432	respiratory system	chronic rhinosinusitis (CRS)	0.0173646
GSM1974767	embryo;respiratory system	normal control	0.00564665		GSM5253593	respiratory system	chronic rhinosinusitis (CRS)	0.0174058
GSM3818006	embryo;respiratory system	normal control	0.00586732		GSM5253491	respiratory system	chronic rhinosinusitis (CRS)	0.0178157
GSM1155374	respiratory system	normal control	0.00591432		GSM5253518	respiratory system	chronic rhinosinusitis (CRS)	0.0182801
GSM1981338	respiratory system	normal control	0.00592601		GSM5253536	respiratory system	chronic rhinosinusitis (CRS)	0.0188442
GSM1833882	embryo;respiratory system	normal control	0.00598651		GSM5253486	respiratory system	chronic rhinosinusitis (CRS)	0.023297
GSM1974770	embryo;respiratory system	normal control	0.00701001		GSM5253547	respiratory system	chronic rhinosinusitis (CRS)	0.0283369
GSM1974764	embryo;respiratory system	normal control	0.00745548		GSM5253548	respiratory system	chronic rhinosinusitis (CRS)	0.0346558
GSM1669552	respiratory system	normal control	0.00749139		GSM5253443	respiratory system	chronic rhinosinusitis (CRS)	0.0422732
GSM2575006	respiratory system	normal control	0.00805374		GSM1267269	respiratory system	idiopathic pulmonary fibrosis	0.0251179
GSM1507300	respiratory system	normal control	0.00818369		GSM1888327	respiratory system	idiopathic pulmonary fibrosis	0.025617
GSM1507297	respiratory system	normal control	0.00828941		GSM1888328	respiratory system	idiopathic pulmonary fibrosis	0.0665884
GSM3818007	embryo;respiratory system	normal control	0.0083439		GSM1267264	respiratory system	idiopathic pulmonary fibrosis	0.143194
GSM1833910	embryo;respiratory system	normal control	0.00853655		GSM1267263	respiratory system	idiopathic pulmonary fibrosis	0.281862
GSM2357112	respiratory system	normal control	0.00866539		GSM1267266	respiratory system	idiopathic pulmonary fibrosis	0.415122
GSM2277411	respiratory system	normal control	0.00916019		GSM1267265	respiratory system	idiopathic pulmonary fibrosis	0.641888
GSM4563047	respiratory system	normal control	0.00936356		GSM1267267	respiratory system	idiopathic pulmonary fibrosis	2.94252
GSM2396995	embryo;respiratory system	normal control	0.00940854		GSM1267268	respiratory system	idiopathic pulmonary fibrosis	5.79422
GSM2575014	respiratory system	normal control	0.00945969		GSM3071073	respiratory system	lung disease	0.13343
GSM2396994	embryo;respiratory system	normal control	0.0094932		GSM1888331	respiratory system	nonspecific interstitial pneumonia	0.0660769
GSM1833907	embryo;respiratory system	normal control	0.00999866		GSM4117908	respiratory system	normal control	0.00174064
GSM1974769	embryo;respiratory system	normal control	0.0101271		GSM1495282	respiratory system	normal control	0.00329029
GSM2277347	respiratory system	normal control	0.0107193		GSM4595308	respiratory system	normal control	0.00464028
GSM2781407	embryo;respiratory system	normal control	0.010796		GSM4595288	respiratory system	normal control	0.00509621
GSM1833911	embryo;respiratory system	normal control	0.0114112		GSM1833916	embryo;respiratory system	normal control	0.00511826
GSM2477379	respiratory system	normal control	0.011537		GSM1833908	embryo;respiratory system	normal control	0.00516763
GSM1833897	embryo;respiratory system	normal control	0.0116434		GSM1833901	embryo;respiratory system	normal control	0.00520933
GSM1376002	respiratory system	normal control	0.011952		GSM4595218	respiratory system	normal control	0.00532166
GSM2477380	respiratory system	normal control	0.012017		GSM1833884	embryo;respiratory system	normal control	0.00563155
GSM1669558	respiratory system	normal control	0.0123469		GSM2477387	respiratory system	normal control	0.00564661
GSM1376005	respiratory system	normal control	0.0125993		GSM4595236	respiratory system	normal control	0.00576311
GSM1669553	respiratory system	normal control	0.0126845		GSM1155374	respiratory system	normal control	0.00604527
GSM2477381	respiratory system	normal control	0.0129395		GSM1981338	respiratory system	normal control	0.00604527
GSM1974772	embryo;respiratory system	normal control	0.0135747		GSM4595261	respiratory system	normal control	0.00614668
GSM2277386	respiratory system	normal control	0.0139472		GSM4595394	respiratory system	normal control	0.00616429
GSM1376008	respiratory system	normal control	0.0145176		GSM1833882	embryo;respiratory system	normal control	0.00620623
GSM1376056	respiratory system	normal control	0.0149238		GSM4595453	respiratory system	normal control	0.00632634
GSM1833895	embryo;respiratory system	normal control	0.0152947		GSM4595404	respiratory system	normal control	0.00641418
GSM1833912	embryo;respiratory system	normal control	0.0153049		GSM3818006	embryo;respiratory system	normal control	0.00647567
GSM1376039	respiratory system	normal control	0.0158139		GSM4595291	respiratory system	normal control	0.00661298
GSM1833894	embryo;respiratory system	normal control	0.0159745		GSM1974770	embryo;respiratory system	normal control	0.00705432
GSM2277401	respiratory system	normal control	0.0161374		GSM2277362	respiratory system	normal control	0.00729186
GSM1507307	respiratory system	normal control	0.0162781		GSM2477378	respiratory system	normal control	0.00746667
GSM2477388	respiratory system	normal control	0.0180498		GSM1974764	embryo;respiratory system	normal control	0.00750641
GSM3417902	embryo;respiratory system	normal control	0.01815		GSM2277376	respiratory system	normal control	0.00778587
GSM2277361	respiratory system	normal control	0.0184009		GSM4595257	respiratory system	normal control	0.00804473
GSM2277341	respiratory system	normal control	0.0184589		GSM2575006	respiratory system	normal control	0.00814206
GSM2574999	respiratory system	normal control	0.0186296		GSM1669558	respiratory system	normal control	0.00841317
GSM2277396	respiratory system	normal control	0.0192417		GSM2396996	embryo;respiratory system	normal control	0.00844263
GSM2277353	respiratory system	normal control	0.0195847		GSM2357112	respiratory system	normal control	0.00854498
GSM4432379	respiratory system	normal control	0.019607		GSM4595347	respiratory system	normal control	0.00864269
GSM2277397	respiratory system	normal control	0.0198447		GSM1669559	respiratory system	normal control	0.00868353
GSM2357113	respiratory system	normal control	0.0205375		GSM2477381	respiratory system	normal control	0.00876406
GSM2396996	embryo;respiratory system	normal control	0.0251384		GSM1833910	embryo;respiratory system	normal control	0.00885218
GSM1669557	respiratory system	normal control	0.0253609		GSM1669552	respiratory system	normal control	0.00889241
GSM1669559	respiratory system	normal control	0.0257065		GSM4595381	respiratory system	normal control	0.00893507
GSM2549778	embryo;respiratory system	normal control	0.0261521		GSM4595335	respiratory system	normal control	0.00907014
GSM1669555	respiratory system	normal control	0.026262		GSM3818007	embryo;respiratory system	normal control	0.00911052
GSM1669556	respiratory system	normal control	0.0264377		GSM2477377	respiratory system	normal control	0.00953422
GSM4138194	serosa;respiratory system	normal control	0.0267366		GSM1669554	respiratory system	normal control	0.00953924
GSM1507312	respiratory system	normal control	0.0273442		GSM2575014	respiratory system	normal control	0.00957473
GSM1974771	embryo;respiratory system	normal control	0.0276612		GSM4563047	respiratory system	normal control	0.00957989
GSM2277383	respiratory system	normal control	0.0282173		GSM2277386	respiratory system	normal control	0.00958188
GSM2357108	respiratory system	normal control	0.0287174		GSM1669561	respiratory system	normal control	0.00972423
GSM2396993	embryo;respiratory system	normal control	0.0292932		GSM4595489	respiratory system	normal control	0.00982019
GSM2277362	respiratory system	normal control	0.0303962		GSM4595445	respiratory system	normal control	0.0101024
GSM2396991	embryo;respiratory system	normal control	0.0312147		GSM1974769	embryo;respiratory system	normal control	0.0101931
GSM1833883	embryo;respiratory system	normal control	0.0313362		GSM4595421	respiratory system	normal control	0.0102024
GSM2781408	embryo;respiratory system	normal control	0.032671		GSM1833907	embryo;respiratory system	normal control	0.0102178
GSM2277357	respiratory system	normal control	0.0330756		GSM4595298	respiratory system	normal control	0.0103767
GSM2477385	respiratory system	normal control	0.0334003		GSM2277388	respiratory system	normal control	0.0105428
GSM2277350	respiratory system	normal control	0.0334582		GSM4595305	respiratory system	normal control	0.0105572
GSM2277391	respiratory system	normal control	0.0341974		GSM4118027	respiratory system	normal control	0.0105815
GSM1376052	respiratory system	normal control	0.0344596		GSM2781407	embryo;respiratory system	normal control	0.0109293
GSM1376012	respiratory system	normal control	0.0345875		GSM4595410	respiratory system	normal control	0.0109639
GSM1833889	embryo;respiratory system	normal control	0.0358069		GSM2477382	respiratory system	normal control	0.0110582
GSM2277376	respiratory system	normal control	0.0367073		GSM4595351	respiratory system	normal control	0.0111151
GSM2277382	respiratory system	normal control	0.0369898		GSM2277341	respiratory system	normal control	0.0114514
GSM2277364	respiratory system	normal control	0.0376739		GSM2477379	respiratory system	normal control	0.0114795
GSM2277412	respiratory system	normal control	0.0392588		GSM2277350	respiratory system	normal control	0.0114904
GSM1376068	respiratory system	normal control	0.0409595		GSM4595442	respiratory system	normal control	0.0117321
GSM2357073	respiratory system	normal control	0.0411166		GSM1833911	embryo;respiratory system	normal control	0.0117543
GSM2781409	embryo;respiratory system	normal control	0.0412007		GSM1833897	embryo;respiratory system	normal control	0.0119368
GSM2396992	embryo;respiratory system	normal control	0.0413199		GSM2277396	respiratory system	normal control	0.0123046
GSM2277360	respiratory system	normal control	0.0424088		GSM1669560	respiratory system	normal control	0.0125067
GSM2357117	respiratory system	normal control	0.0425827		GSM1376002	respiratory system	normal control	0.0125472
GSM2277419	respiratory system	normal control	0.0487071		GSM4595345	respiratory system	normal control	0.0130022
GSM1507311	respiratory system	normal control	0.0487409		GSM4595248	respiratory system	normal control	0.0131639
GSM2357116	respiratory system	normal control	0.0502139		GSM1376005	respiratory system	normal control	0.0133469
GSM2277374	respiratory system	normal control	0.0504303		GSM1974772	embryo;respiratory system	normal control	0.013737
GSM2277399	respiratory system	normal control	0.0510482		GSM4595485	respiratory system	normal control	0.0137968
GSM1507326	respiratory system	normal control	0.0537531		GSM4595263	respiratory system	normal control	0.0146729
GSM2477384	respiratory system	normal control	0.0545598		GSM4595293	respiratory system	normal control	0.0146774
GSM1376011	respiratory system	normal control	0.0558113		GSM1974771	embryo;respiratory system	normal control	0.0148106
GSM2575005	respiratory system	normal control	0.0577033		GSM2277353	respiratory system	normal control	0.0149372
GSM2277388	respiratory system	normal control	0.0616523		GSM2277393	respiratory system	normal control	0.0150733
GSM2549777	embryo;respiratory system	normal control	0.0637011		GSM1376008	respiratory system	normal control	0.0151054
GSM1507321	respiratory system	normal control	0.0650682		GSM4595244	respiratory system	normal control	0.0152536
GSM4432382	respiratory system	normal control	0.065889		GSM1376056	respiratory system	normal control	0.0156256
GSM2277404	respiratory system	normal control	0.0668694		GSM1833895	embryo;respiratory system	normal control	0.015652
GSM2277371	respiratory system	normal control	0.068978		GSM1833912	embryo;respiratory system	normal control	0.0156756
GSM2575002	respiratory system	normal control	0.0722795		GSM1833894	embryo;respiratory system	normal control	0.0163552
GSM1507319	respiratory system	normal control	0.0738901		GSM2277411	respiratory system	normal control	0.0166155
GSM1376060	respiratory system	normal control	0.0774163		GSM1376039	respiratory system	normal control	0.016776
GSM1376054	respiratory system	normal control	0.0798871		GSM2277382	respiratory system	normal control	0.0168372
GSM1507325	respiratory system	normal control	0.0861872		GSM1669557	respiratory system	normal control	0.0169021
GSM1507320	respiratory system	normal control	0.0991923		GSM2477385	respiratory system	normal control	0.0175459
GSM1375989	respiratory system	normal control	0.104732		GSM2477388	respiratory system	normal control	0.0179918
GSM2277351	respiratory system	normal control	0.10897		GSM4595463	respiratory system	normal control	0.0180788
GSM1375994	respiratory system	normal control	0.12999		GSM3417902	embryo;respiratory system	normal control	0.0180936
					GSM4595467	respiratory system	normal control	0.0189325
					GSM4595451	respiratory system	normal control	0.019602
					GSM4432379	respiratory system	normal control	0.0197147
					GSM1669556	respiratory system	normal control	0.0197212
					GSM4595225	respiratory system	normal control	0.0200204
					GSM2357113	respiratory system	normal control	0.0202072
					GSM4595238	respiratory system	normal control	0.0206016
					GSM2396992	embryo;respiratory system	normal control	0.0209292
					GSM2277374	respiratory system	normal control	0.0209658
					GSM2277412	respiratory system	normal control	0.0228633
					GSM2277361	respiratory system	normal control	0.0238539
					GSM2277364	respiratory system	normal control	0.0245781
					GSM2549778	embryo;respiratory system	normal control	0.0257146
					GSM2277383	respiratory system	normal control	0.0262241
					GSM2357108	respiratory system	normal control	0.0280646
					GSM1507312	respiratory system	normal control	0.0285421
					GSM2396993	embryo;respiratory system	normal control	0.0289464
					GSM2477384	respiratory system	normal control	0.0294607
					GSM1669555	respiratory system	normal control	0.0301518
					GSM2277391	respiratory system	normal control	0.0316814
					GSM2277401	respiratory system	normal control	0.0317846
					GSM2277404	respiratory system	normal control	0.0323353
					GSM1833883	embryo;respiratory system	normal control	0.0323987
					GSM4595232	respiratory system	normal control	0.0325017
					GSM2781408	embryo;respiratory system	normal control	0.0332696
					GSM4118029	respiratory system	normal control	0.0342475
					GSM2277360	respiratory system	normal control	0.0343656
					GSM2277371	respiratory system	normal control	0.035767
					GSM1376012	respiratory system	normal control	0.0364844
					GSM1376052	respiratory system	normal control	0.0368843
					GSM1833889	embryo;respiratory system	normal control	0.037388
					GSM2357073	respiratory system	normal control	0.0408112
					GSM2357117	respiratory system	normal control	0.0416574
					GSM2781409	embryo;respiratory system	normal control	0.0422168
					GSM1376068	respiratory system	normal control	0.0433278
					GSM2357116	respiratory system	normal control	0.0498479
					GSM2277351	respiratory system	normal control	0.0504002
					GSM1507326	respiratory system	normal control	0.0505133
					GSM1507311	respiratory system	normal control	0.0508146
					GSM1507319	respiratory system	normal control	0.0541758
					GSM2277399	respiratory system	normal control	0.0554887
					GSM2277357	respiratory system	normal control	0.0560721
					GSM1376011	respiratory system	normal control	0.0594697
					GSM2549777	embryo;respiratory system	normal control	0.0646578
					GSM4432382	respiratory system	normal control	0.0654236
					GSM1507321	respiratory system	normal control	0.0683626
					GSM2575002	respiratory system	normal control	0.0735517
					GSM1376060	respiratory system	normal control	0.0819688
					GSM1376054	respiratory system	normal control	0.0846699
					GSM1507325	respiratory system	normal control	0.0915663
					GSM1507320	respiratory system	normal control	0.104853
					GSM1375989	respiratory system	normal control	0.109927
					GSM1375994	respiratory system	normal control	0.141325

## Sheet: Supp. Table 6 Primer list
Table S6. List of Gene specific primers for RT-PCR
Gene:	Primer sequence (5’-3’)	Product length (bp)	Region
S100a8	F: CCGTCTTCAAGACATCGTTTGA	131bp	Exon 1
	R: GTAGAGGGCATGGTGATTTCCT		Exon 2
S100a9	F: ACACCCTGAGCAAGAAGGAAT	163bp	Exon 2
	R: GCCATCAGCATCATACACTCC		Exon 3
Cyp1a1	F: GACCTCTTTGGAGCTGGGTTT	165bp	Exon 3
	R: ATAGGGCAGCTGAGGTCTGT		Exon 5
Zbtb16	F: TGAACTCTGCGGAAAACGGT	165bp	Exon 3
	R: GCCATGTCCGTGCCAGTAT		Exon 5
Jchain	F: AGGATCATCCCTTCCACCGA	172bp	Exon 2
	R: CCACTTCCACAGGATCGCAT		Exon 4
Slfn4	F: CCACAGACATCCATAGAGCCC	111bp	Exon 6
	R: ATGAAATCCTTTCCACGACGC		Exon 7
Cxcr2	F: GCTCACAAACAGCGTCGTAG	160bp	Exon 1
	R: GGGACAGCATCTGGCAGAATA		Exon 2
Scart1	F: TCCATTTGGCTGCCTAGAGAA	118bp	Exon 9
	R: CCAGGAGTCGTCACACACTG		Exon 10
Klrg1	F: TGCAGACAAAGGCTCACATCT	163bp	Exon 3
	R: GCTGTTGGTAAGAATCCTCAAG		Exon 5
Col6a4	F: GGGCTTCGTCAAGTCACAGA	166bp	Exon 2
	R: ACCCACACGGATGTTGTCTC		Exon 3
Adipoq	F: RGGAACTTGTGCAGGTTGGATG	171bp	Exon 2
	R: CCCTTCAGCTCCTGTCATTCC		Exon 3
Pck1	F: GCAGTGAGGAAGTTCGTGGA	164bp	Exon 2
	R: GTGAGAGCCAGCCAACAGT		Exon 3
Cfd	F: CCCTGAACCCTACAAGCGAT	114bp	Exon 3
	R: GAGGCATTCTGGGATAGCTTAAAA		Exon4
Pnpla3	F: TGCACTGGGAACCTCCAAC	129bp	Exon 4
	R: CCCGTTACAGATGCCATTCTCC		Exon 6
Plin1	F: AAGGGTGTACAGGGTGCCA	175bp	Exon 3
	R: CCTTCAGTTCAGAGGCGATCTTT		Exon 5
Car3	F: CTCTCTGGACCCTACCGACT	153bp	Exon 3
	R: CAGAGCCTCTCCAAAGGTGT		Exon 4
Fabp4	F: GATGAAATCACCGCAGACGAC	171bp	Exon 2
	R: AACTCTTGTGGAAGTCACGCC		Exon 4
Slc17a7	F: TGAACCACTTGGACATCGCC	148bp	Exon 11
	R: AGGAACACGTACTGCCACTC		Exon 12
Sprr1a	F: GCTCTTCTCTGAGTATTAGGACCA	148bp	Exon 1
	R: GTTTTGGGGGCACAAGGTTC		Exon 2
Retn	F: AAGACTTCAACTCCCTGTTTCCA	157BP	Exon 2
	R: TCTTCACGAATGTCCCACGA		Exon 4
Gapdh	F: ATGGTGAAGGTCGGTGTGAA	115bp	Exon 2
	R: TGAGGTCAATGAAGGGGTCG		Exon 3
Ism1	F: ACGCTGCACATCACGGTTCT	191bp	Exon 1
	R: TGTCTGGGGAAGGGTTGGTG		Exon 2
